# Supplementary material for: miR-205 Expression Elevated With EDS Treatment and Induced Leydig Cell Apoptosis by Targeting RAP2B via the PI3K/AKT Signaling Pathway
Source: Front Cell Dev Biol. 2020 Jun 9;8:448. doi: 10.3389/fcell.2020.00448 (PMC7300349; doi:10.3389/fcell.2020.00448)
Supplement: TABLE S3 — Differential expressed genes between the EDS-treated group and primary group. [file Table_3.XLSX]

## Sheet: B_A_expr_deg
	Table S3. Differential expressed genes between the EDS-treated group and primary group.
gene_ID	gene_name	gene_description	A1	A2	B1	B2	logFC	logCPM	PValue	FDR	significant (B vs A)
ENSSSCG00000009645	ADAMDEC1	ADAM like decysin 1 [Source:HGNC Symbol;Acc:HGNC:16299]	2.89328	6.14303	809.117	113.533	6.66834	7.85683	7.34e-40	1.32e-35	UP
ENSSSCG00000007436	MMP9	matrix metallopeptidase 9 [Source:HGNC Symbol;Acc:HGNC:7176]	9.37422	2.45721	181.797	410.684	5.63793	7.23761	5.23e-33	4.71e-29	UP
ENSSSCG00000011265	XIRP1	xin actin binding repeat containing 1 [Source:HGNC Symbol;Acc:HGNC:14301]	775.051	525.229	13.4513	13.755	-5.57544	8.37947	1.33e-29	7.97e-26	DOWN
ENSSSCG00000017579			453.782	46.0727	3.26093	8.51497	-5.32261	7.01196	7.3e-29	3.29e-25	DOWN
ENSSSCG00000001906	CYP1A1	cytochrome P450 family 1 subfamily A member 1 [Source:HGNC Symbol;Acc:HGNC:2595]	0.231462	3.4401	25.6798	147.593	5.57485	5.47009	2.13e-26	7.67e-23	UP
ENSSSCG00000008957	AMCF-II	Alveolar macrophage chemotactic factor 2 [Source:UniProtKB/Swiss-Prot;Acc:P22952]	17.3597	26.415	517.672	796.914	4.90821	8.40644	1.72e-25	5.17e-22	UP
ENSSSCG00000014113	HOMER1	homer homolog 1 [Source:RefSeq peptide;Acc:NP_001230740]	344.069	989.52	22.0112	21.3966	-4.9408	8.43195	3.95e-25	1.02e-21	DOWN
ENSSSCG00000003239	HAS1	hyaluronan synthase 1 [Source:HGNC Symbol;Acc:HGNC:4818]	419.409	112.786	4.07616	16.5933	-4.60745	7.12262	3.06e-24	6.88e-21	DOWN
ENSSSCG00000006391	ATP1A2	ATPase Na+/K+ transporting subunit alpha 2 [Source:HGNC Symbol;Acc:HGNC:800]	329.949	259.973	13.8589	10.9166	-4.58537	7.27402	6.61e-24	1.32e-20	DOWN
ENSSSCG00000029074			238.29	23.5892	3.26093	5.23998	-4.88904	6.10264	2.32e-23	4.17e-20	DOWN
ENSSSCG00000022447	F3	coagulation factor III, tissue factor [Source:HGNC Symbol;Acc:HGNC:3541]	955.476	1151.7	21.6036	48.2515	-4.89792	9.09114	3.02e-23	4.94e-20	DOWN
ENSSSCG00000000414			385.963	50.25	8.15231	10.9166	-4.49273	6.84474	5.49e-23	8.24e-20	DOWN
ENSSSCG00000021015			407.489	94.7256	10.598	13.755	-4.34864	7.0526	3.11e-22	4.3e-19	DOWN
ENSSSCG00000022204			452.393	260.71	8.55993	25.9816	-4.32228	7.55483	3.46e-22	4.45e-19	DOWN
ENSSSCG00000004890	SERPINB2	serpin family B member 2 [Source:HGNC Symbol;Acc:HGNC:8584]	24.1878	13.6375	167.938	549.325	4.24544	7.56044	3.71e-22	4.46e-19	UP
ENSSSCG00000022000			1930.74	450.653	48.5063	42.1382	-4.71715	9.27413	1.5e-21	1.69e-18	DOWN
ENSSSCG00000014985	MMP1	Interstitial collagenase 18 kDa interstitial collagenase [Source:UniProtKB/Swiss-Prot;Acc:P21692]	24.3035	39.1926	496.884	754.558	4.30095	8.35961	3.29e-21	3.48e-18	UP
ENSSSCG00000030143	OGN	osteoglycin [Source:HGNC Symbol;Acc:HGNC:8126]	202.761	207.757	13.4513	8.51497	-4.25112	6.77067	4.09e-21	4.09e-18	DOWN
ENSSSCG00000011129			198.942	282.825	14.2666	12.445	-4.17829	7.00212	5.94e-21	5.63e-18	DOWN
ENSSSCG00000010937	HSD17B3	hydroxysteroid (17-beta) dehydrogenase 3 [Source:HGNC Symbol;Acc:HGNC:5212]	283.541	756.945	21.6036	36.2432	-4.15373	8.10679	2.58e-20	2.32e-17	DOWN
ENSSSCG00000027593			118.277	12.5318	1.22285	1.74666	-5.38965	5.11039	4.06e-20	3.48e-17	DOWN
ENSSSCG00000005710	LAMC3	laminin subunit gamma 3 [Source:HGNC Symbol;Acc:HGNC:6494]	1120.16	426.326	33.4245	48.0332	-4.23916	8.67278	7.67e-20	6.28e-17	DOWN
ENSSSCG00000010965	CCL21	chemokine (C-C motif) ligand 21 [Source:HGNC Symbol;Acc:HGNC:10620]	176.606	42.6326	5.299	4.80332	-4.44426	5.86837	8.42e-20	6.59e-17	DOWN
ENSSSCG00000028022	COL6A2	collagen type VI alpha 2 chain [Source:HGNC Symbol;Acc:HGNC:2212]	391.287	212.18	17.5275	20.5233	-3.97925	7.33504	1e-19	7.5e-17	DOWN
ENSSSCG00000010948	CTSL	cathepsin L [Source:HGNC Symbol;Acc:HGNC:2537]	48.2599	34.0324	641.587	834.467	4.16419	8.60462	1.05e-19	7.54e-17	UP
ENSSSCG00000017296	ACE	angiotensin-converting enzyme isoform 2 precursor [Source:RefSeq peptide;Acc:NP_001077410]	211.672	268.451	11.8209	18.7766	-3.94752	7.00845	1.87e-19	1.3e-16	DOWN
ENSSSCG00000017698	CCL4	C-C motif chemokine 4 [Source:UniProtKB/Swiss-Prot;Acc:Q711P4]	217.922	28.5037	2.03808	10.2616	-4.20916	6.0399	2.28e-19	1.52e-16	DOWN
ENSSSCG00000025146			276.134	70.1534	6.11424	14.6283	-4.00648	6.53692	2.61e-19	1.68e-16	DOWN
ENSSSCG00000013236	MYBPC3	myosin binding protein C, cardiac [Source:HGNC Symbol;Acc:HGNC:7551]	302.174	206.037	19.5656	14.1916	-3.92563	7.0933	3.03e-19	1.88e-16	DOWN
ENSSSCG00000009222	SPARCL1	SPARC like 1 [Source:HGNC Symbol;Acc:HGNC:11220]	310.622	702.149	40.7616	24.2349	-3.97404	8.07944	5.03e-19	2.94e-16	DOWN
ENSSSCG00000023852	CCL17	C-C motif chemokine ligand 17 [Source:HGNC Symbol;Acc:HGNC:10615]	0.115731	0.368582	22.0112	34.0599	6.76065	3.79557	5.06e-19	2.94e-16	UP
ENSSSCG00000015914	SCN7A	sodium voltage-gated channel alpha subunit 7 [Source:HGNC Symbol;Acc:HGNC:10594]	134.132	338.727	17.9351	14.1916	-3.88912	6.99194	6.05e-19	3.39e-16	DOWN
ENSSSCG00000027402			198.71	76.9108	4.07616	11.5716	-4.06375	6.20771	6.21e-19	3.39e-16	DOWN
ENSSSCG00000028695			229.958	286.265	17.1199	18.3399	-3.85903	7.11871	7.59e-19	4.02e-16	DOWN
ENSSSCG00000018086	ND4L	NADH dehydrogenase subunit 4L (mitochondrion) [Source:RefSeq peptide;Acc:NP_008642]	16.3181	7.12592	74.1861	256.541	3.82019	6.46877	9.75e-19	5.01e-16	UP
ENSSSCG00000006082			278.218	363.299	22.0112	22.7066	-3.84013	7.43142	1.03e-18	5.13e-16	DOWN
ENSSSCG00000024526			368.835	519.823	23.6417	36.6799	-3.86806	7.89675	1.35e-18	6.58e-16	DOWN
ENSSSCG00000030313			166.884	27.8894	3.26093	6.11331	-4.31174	5.70399	1.49e-18	7.05e-16	DOWN
ENSSSCG00000010568	NPM3	nucleophosmin/nucleoplasmin 3 [Source:HGNC Symbol;Acc:HGNC:7931]	22.5676	15.849	160.601	331.429	3.67964	7.04978	3.76e-18	1.74e-15	UP
ENSSSCG00000005385	NR4A3	nuclear receptor subfamily 4 group A member 3 [Source:HGNC Symbol;Acc:HGNC:7982]	165.033	205.669	16.7122	10.0433	-3.81865	6.64955	4.72e-18	2.12e-15	DOWN
ENSSSCG00000001457	SLA-DQB1	major histocompatibility complex, class II, DQ beta 2 [Source:HGNC Symbol;Acc:HGNC:4945]	117.236	118.683	9.37516	5.45832	-4.03151	5.99375	7.91e-18	3.47e-15	DOWN
ENSSSCG00000000419			238.637	54.1816	6.92947	12.8816	-3.84354	6.30812	9.56e-18	4.1e-15	DOWN
ENSSSCG00000015276	ETNK2	ethanolamine kinase 2 [Source:HGNC Symbol;Acc:HGNC:25575]	112.028	143.993	9.37516	7.64164	-3.92318	6.1147	1.3e-17	5.42e-15	DOWN
ENSSSCG00000028866			244.308	304.94	22.4189	20.5233	-3.67907	7.22002	1.32e-17	5.42e-15	DOWN
ENSSSCG00000003514			847.846	304.326	37.9083	45.1949	-3.78917	8.27566	1.62e-17	6.49e-15	DOWN
ENSSSCG00000005437	KLF4	Kruppel like factor 4 [Source:HGNC Symbol;Acc:HGNC:6348]	388.162	247.441	19.1579	31.0032	-3.64683	7.43053	2.07e-17	8.12e-15	DOWN
ENSSSCG00000004154	TNFAIP3	TNF alpha induced protein 3 [Source:HGNC Symbol;Acc:HGNC:11896]	411.655	173.971	18.7503	28.6016	-3.61291	7.31571	3.39e-17	1.3e-14	DOWN
ENSSSCG00000023304	SRRM2	serine/arginine repetitive matrix 2 [Source:HGNC Symbol;Acc:HGNC:16639]	1065.65	613.689	47.2834	69.2114	-3.84392	8.81393	5.96e-17	2.23e-14	DOWN
ENSSSCG00000022506			178.342	44.5984	5.299	9.3883	-3.87725	5.91834	6.81e-17	2.5e-14	DOWN
ENSSSCG00000025297			67.0083	133.304	4.89139	7.64164	-3.95643	5.76163	8.34e-17	3e-14	DOWN
ENSSSCG00000025669			95.2467	67.4505	7.33708	2.18333	-4.20557	5.46188	1.22e-16	4.3e-14	DOWN
ENSSSCG00000009152	SGMS2	sphingomyelin synthase 2 [Source:HGNC Symbol;Acc:HGNC:28395]	384.111	733.724	38.3159	51.0898	-3.63817	8.24252	1.49e-16	5.18e-14	DOWN
ENSSSCG00000014336	EGR1	early growth response 1 [Source:HGNC Symbol;Acc:HGNC:3238]	202.761	163.65	8.96755	21.1783	-3.56182	6.64673	1.58e-16	5.36e-14	DOWN
ENSSSCG00000005751	COL5A1	collagen alpha-1(V) chain precursor [Source:RefSeq peptide;Acc:NP_001014971]	685.707	129.127	22.4189	46.2865	-3.55028	7.79421	1.62e-16	5.39e-14	DOWN
ENSSSCG00000015326	COL1A2		5853.33	1810.84	191.579	155.453	-4.46559	10.9686	2.09e-16	6.84e-14	DOWN
ENSSSCG00000015135			403.323	459.499	37.5006	36.8982	-3.53533	7.87862	2.76e-16	8.86e-14	DOWN
ENSSSCG00000010150			286.782	138.218	17.5275	20.3049	-3.48219	6.86727	3.89e-16	1.23e-13	DOWN
ENSSSCG00000030385		complement C3 precursor [Source:RefSeq peptide;Acc:NP_999174]	108.903	179.008	9.37516	14.1916	-3.58421	6.30199	4.6e-16	1.43e-13	DOWN
ENSSSCG00000016848	EGFLAM	EGF like, fibronectin type III and laminin G domains [Source:HGNC Symbol;Acc:HGNC:26810]	289.096	215.375	27.3103	18.9949	-3.45754	7.11595	4.85e-16	1.46e-13	DOWN
ENSSSCG00000030276			200.909	154.804	19.9732	11.5716	-3.52033	6.61213	4.85e-16	1.46e-13	DOWN
ENSSSCG00000007978			458.642	281.228	37.093	29.9116	-3.46971	7.66357	5.23e-16	1.54e-13	DOWN
ENSSSCG00000025153			44.325	93.3741	2.03808	5.02165	-4.1883	5.2185	7.19e-16	2.09e-13	DOWN
ENSSSCG00000023150			586.525	239.333	35.8702	39.2999	-3.45491	7.82213	8.44e-16	2.41e-13	DOWN
ENSSSCG00000000916	LUM	lumican [Source:HGNC Symbol;Acc:HGNC:6724]	601.223	1425.92	80.3003	73.1414	-3.72426	9.09327	1.17e-15	3.29e-13	DOWN
ENSSSCG00000026819			160.635	84.8967	8.15231	11.79	-3.59556	6.07492	1.26e-15	3.5e-13	DOWN
ENSSSCG00000028052	OBSL1	obscurin like 1 [Source:HGNC Symbol;Acc:HGNC:29092]	663.139	282.088	35.055	50.8715	-3.45159	8.01596	1.36e-15	3.7e-13	DOWN
ENSSSCG00000002383	FOS	FBJ murine osteosarcoma viral oncogene homolog [Source:HGNC Symbol;Acc:HGNC:3796]	984.293	927.967	51.3596	97.5947	-3.67538	9.01229	1.61e-15	4.32e-13	DOWN
ENSSSCG00000007477	NFATC2	nuclear factor of activated T-cells 2 [Source:HGNC Symbol;Acc:HGNC:7776]	182.739	138.464	16.7122	12.6633	-3.46339	6.47016	1.68e-15	4.44e-13	DOWN
ENSSSCG00000012985	LTBP3	latent transforming growth factor beta binding protein 3 [Source:HGNC Symbol;Acc:HGNC:6716]	229.263	113.892	16.7122	15.2833	-3.4257	6.56698	2.01e-15	5.25e-13	DOWN
ENSSSCG00000000010	FBLN1	fibulin 1 [Source:HGNC Symbol;Acc:HGNC:3600]	236.786	84.8967	17.1199	12.6633	-3.44693	6.47388	2.12e-15	5.46e-13	DOWN
ENSSSCG00000009672	SCARA5	scavenger receptor class A member 5 [Source:HGNC Symbol;Acc:HGNC:28701]	163.181	156.402	15.897	13.755	-3.43559	6.46467	2.48e-15	6.28e-13	DOWN
ENSSSCG00000028322	BTG2	BTG family member 2 [Source:HGNC Symbol;Acc:HGNC:1131]	595.321	696.62	62.7728	51.7448	-3.49824	8.46208	2.79e-15	6.98e-13	DOWN
ENSSSCG00000005631	FAM102A	family with sequence similarity 102 member A [Source:HGNC Symbol;Acc:HGNC:31419]	241.184	142.396	19.1579	17.9033	-3.37311	6.73036	2.87e-15	7.07e-13	DOWN
ENSSSCG00000014725	HBB		3322.06	2956.15	151.633	201.521	-4.15078	10.696	3.07e-15	7.46e-13	DOWN
ENSSSCG00000004207			306.109	251.987	36.2778	19.6499	-3.33653	7.27149	3.23e-15	7.74e-13	DOWN
ENSSSCG00000017146			350.202	375.462	36.2778	35.3699	-3.34016	7.64636	3.75e-15	8.89e-13	DOWN
ENSSSCG00000000155	TIMP3	TIMP metallopeptidase inhibitor 3 [Source:HGNC Symbol;Acc:HGNC:11822]	277.407	474.488	26.9026	47.5965	-3.32162	7.69789	5e-15	1.17e-12	DOWN
ENSSSCG00000010283			148.946	167.951	10.598	19.4316	-3.36864	6.45553	5.58e-15	1.29e-12	DOWN
ENSSSCG00000003517			122.906	26.7836	4.48377	5.45832	-3.88869	5.35591	6.57e-15	1.5e-12	DOWN
ENSSSCG00000000244	PPBP	Platelet basic protein [Source:UniProtKB/Swiss-Prot;Acc:P43030]	1.27304	0.860025	24.4569	38.6449	4.8633	4.00796	8.02e-15	1.8e-12	UP
ENSSSCG00000017962			153.344	44.8441	6.52185	9.60664	-3.58817	5.77139	9.07e-15	2.02e-12	DOWN
ENSSSCG00000011264	CSRNP1	cysteine and serine rich nuclear protein 1 [Source:HGNC Symbol;Acc:HGNC:14300]	394.412	330.004	26.0874	49.1248	-3.25302	7.65067	1.33e-14	2.93e-12	DOWN
ENSSSCG00000006345	OLFML2B	olfactomedin like 2B [Source:HGNC Symbol;Acc:HGNC:24558]	59.0229	83.4224	4.07616	5.45832	-3.86754	5.28601	1.5e-14	3.25e-12	DOWN
ENSSSCG00000001456	SLA-DQA		209.473	309.977	35.8702	20.0866	-3.23125	7.17821	1.64e-14	3.51e-12	DOWN
ENSSSCG00000025626			82.632	31.3295	3.26093	3.05666	-4.17189	4.95895	1.69e-14	3.58e-12	DOWN
ENSSSCG00000008119	KCNIP3	potassium voltage-gated channel interacting protein 3 [Source:HGNC Symbol;Acc:HGNC:15523]	109.25	136.007	9.78278	13.1	-3.4022	6.0885	1.77e-14	3.7e-12	DOWN
ENSSSCG00000009545	COL4A2	collagen type IV alpha 2 chain [Source:HGNC Symbol;Acc:HGNC:2203]	2681.72	1168.4	109.241	168.989	-3.78817	10.0129	2e-14	4.13e-12	DOWN
ENSSSCG00000030368	HSP70.2	Sus scrofa heat shock protein 70.2 (HSP70.2), mRNA. [Source:RefSeq mRNA;Acc:NM_213766]	617.078	1178.11	46.8758	113.97	-3.47173	8.93684	2.17e-14	4.45e-12	DOWN
ENSSSCG00000026007			142.349	135.27	14.2666	13.3183	-3.33288	6.27244	2.24e-14	4.54e-12	DOWN
ENSSSCG00000002792	HSF4	heat shock transcription factor 4 [Source:HGNC Symbol;Acc:HGNC:5227]	279.259	227.538	24.0493	30.7849	-3.19965	7.14389	2.31e-14	4.62e-12	DOWN
ENSSSCG00000023522	TGM2	transglutaminase 2 [Source:HGNC Symbol;Acc:HGNC:11778]	169.662	120.895	17.9351	11.79	-3.30871	6.34093	2.66e-14	5.27e-12	DOWN
ENSSSCG00000015322	TFPI2	tissue factor pathway inhibitor 2 [Source:HGNC Symbol;Acc:HGNC:11761]	848.772	462.816	57.8814	70.5214	-3.34959	8.49602	2.75e-14	5.39e-12	DOWN
ENSSSCG00000002297	RDH12	retinol dehydrogenase 12 (all-trans/9-cis/11-cis) [Source:HGNC Symbol;Acc:HGNC:19977]	945.639	352.242	45.2453	82.3114	-3.33894	8.48148	2.98e-14	5.77e-12	DOWN
ENSSSCG00000029331			139.456	100.131	8.96755	13.755	-3.371	6.05747	3.05e-14	5.84e-12	DOWN
ENSSSCG00000018065	ND1	NADH dehydrogenase subunit 1 (mitochondrion) [Source:RefSeq peptide;Acc:NP_008634]	69.7858	72.4878	593.488	864.597	3.35741	8.64339	3.11e-14	5.9e-12	UP
ENSSSCG00000006737	IGSF3	immunoglobulin superfamily member 3 [Source:HGNC Symbol;Acc:HGNC:5950]	189.915	265.379	28.1255	22.4883	-3.17563	6.99392	3.98e-14	7.46e-12	DOWN
ENSSSCG00000013551			211.441	306.169	32.6093	25.3266	-3.16593	7.17862	4.2e-14	7.8e-12	DOWN
ENSSSCG00000024043	ADAMTS2	ADAM metallopeptidase with thrombospondin type 1 motif 2 [Source:HGNC Symbol;Acc:HGNC:218]	753.062	353.962	67.2566	48.6882	-3.25953	8.26095	5.29e-14	9.73e-12	DOWN
ENSSSCG00000021865	INHBA	inhibin beta A chain precursor [Source:RefSeq peptide;Acc:NP_999193]	330.644	184.291	24.4569	33.6232	-3.13809	7.17265	5.83e-14	1.06e-11	DOWN
ENSSSCG00000001453	SLA-DRA	major histocompatibility complex, class II, DR alpha [Source:HGNC Symbol;Acc:HGNC:4947]	454.013	423.746	68.4794	28.6016	-3.19107	7.93478	6.9e-14	1.24e-11	DOWN
ENSSSCG00000014256	FBN2	fibrillin 2 [Source:HGNC Symbol;Acc:HGNC:3604]	382.376	229.749	37.9083	31.8766	-3.13651	7.42186	6.95e-14	1.24e-11	DOWN
ENSSSCG00000007198	ANGPT4	angiopoietin 4 [Source:HGNC Symbol;Acc:HGNC:487]	115.268	37.2268	7.7447	4.58499	-3.6694	5.39956	7.32e-14	1.29e-11	DOWN
ENSSSCG00000023322	COL9A2	collagen type IX alpha 2 chain [Source:HGNC Symbol;Acc:HGNC:2218]	861.849	1247.04	81.1155	111.568	-3.4493	9.17102	7.4e-14	1.29e-11	DOWN
ENSSSCG00000027643			4.28205	5.16015	82.746	38.8632	3.6731	5.00683	1.14e-13	1.98e-11	UP
ENSSSCG00000012347	ALAS2	5'-aminolevulinate synthase 2 [Source:HGNC Symbol;Acc:HGNC:397]	93.7422	85.2653	7.33708	8.73331	-3.46146	5.63741	1.2e-13	2.06e-11	DOWN
ENSSSCG00000000423			318.492	132.935	26.495	26.1999	-3.09824	6.98905	1.24e-13	2.1e-11	DOWN
ENSSSCG00000005832	MAMDC4	MAM domain containing 4 [Source:HGNC Symbol;Acc:HGNC:24083]	171.976	56.0245	11.8209	11.3533	-3.29883	5.9955	1.28e-13	2.15e-11	DOWN
ENSSSCG00000013614	CNN1	calponin 1 [Source:HGNC Symbol;Acc:HGNC:2155]	69.6701	107.134	10.1904	6.11331	-3.47297	5.62213	1.46e-13	2.43e-11	DOWN
ENSSSCG00000030165	MAFF	MAF bZIP transcription factor F [Source:HGNC Symbol;Acc:HGNC:6780]	253.335	206.406	13.0437	40.3915	-3.07207	7.01493	1.5e-13	2.48e-11	DOWN
ENSSSCG00000001760	ACSBG1	acyl-CoA synthetase bubblegum family member 1 [Source:HGNC Symbol;Acc:HGNC:29567]	78.3499	93.2512	8.96755	6.54998	-3.48729	5.57791	1.55e-13	2.53e-11	DOWN
ENSSSCG00000005194			70.2488	94.1113	10.1904	4.58499	-3.5329	5.51581	1.64e-13	2.66e-11	DOWN
ENSSSCG00000000293	ITGA5	integrin subunit alpha 5 [Source:HGNC Symbol;Acc:HGNC:6141]	661.172	253.83	36.6854	67.2465	-3.12787	7.99872	1.77e-13	2.85e-11	DOWN
ENSSSCG00000007603	NPTX2	neuronal pentraxin 2 [Source:HGNC Symbol;Acc:HGNC:7953]	89.4601	33.9095	2.85331	5.67665	-3.78477	5.08794	1.83e-13	2.92e-11	DOWN
ENSSSCG00000020657	BCAM	basal cell adhesion molecule (Lutheran blood group) [Source:HGNC Symbol;Acc:HGNC:6722]	140.15	127.898	14.6742	14.6283	-3.19174	6.23512	1.88e-13	2.97e-11	DOWN
ENSSSCG00000023323			16.6653	16.5862	145.111	138.641	3.09122	6.30223	1.91e-13	2.99e-11	UP
ENSSSCG00000006359	ADAMTS4	ADAM metallopeptidase with thrombospondin type 1 motif 4 [Source:HGNC Symbol;Acc:HGNC:220]	734.661	451.021	27.7179	101.743	-3.17984	8.36567	2.07e-13	3.21e-11	DOWN
ENSSSCG00000006911			267.223	161.93	25.6798	25.7633	-3.05939	6.92056	2.36e-13	3.63e-11	DOWN
ENSSSCG00000008557	EMILIN1	elastin microfibril interfacer 1 [Source:HGNC Symbol;Acc:HGNC:19880]	634.091	189.205	39.9463	56.7665	-3.08287	7.85193	2.62e-13	4e-11	DOWN
ENSSSCG00000002025	SLC22A17	solute carrier family 22 member 17 [Source:HGNC Symbol;Acc:HGNC:23095]	238.059	265.748	24.8646	36.0249	-3.03731	7.15153	2.69e-13	4.07e-11	DOWN
ENSSSCG00000015834	RNF122	ring finger protein 122 [Source:HGNC Symbol;Acc:HGNC:21147]	148.367	99.8857	12.6361	14.41	-3.18944	6.12563	2.94e-13	4.41e-11	DOWN
ENSSSCG00000017148			165.495	209.109	13.8589	30.5666	-3.0472	6.7248	3.23e-13	4.8e-11	DOWN
ENSSSCG00000007718	CLDN4	claudin 4 [Source:HGNC Symbol;Acc:HGNC:2046]	70.0173	88.214	4.48377	9.3883	-3.45392	5.4608	3.75e-13	5.54e-11	DOWN
ENSSSCG00000010055	GGT5	gamma-glutamyltransferase 5 [Source:HGNC Symbol;Acc:HGNC:4260]	117.351	69.2934	7.33708	10.9166	-3.32501	5.707	3.99e-13	5.83e-11	DOWN
ENSSSCG00000017251	SOX9	SRY-box 9 [Source:HGNC Symbol;Acc:HGNC:11204]	78.1185	127.407	11.8209	9.60664	-3.27206	5.85079	4.13e-13	5.99e-11	DOWN
ENSSSCG00000024844			51.2689	75.5593	2.85331	6.76831	-3.64166	5.13461	5.34e-13	7.69e-11	DOWN
ENSSSCG00000010624	DUSP5	dual specificity phosphatase 5 [Source:HGNC Symbol;Acc:HGNC:3071]	1133.59	1128.97	70.5175	153.706	-3.32956	9.28251	5.57e-13	7.96e-11	DOWN
ENSSSCG00000011443	STAB1	stabilin 1 [Source:HGNC Symbol;Acc:HGNC:18628]	397.536	99.2714	35.4626	27.2916	-2.99157	7.13827	5.92e-13	8.39e-11	DOWN
ENSSSCG00000008977	CXCL10	C-X-C motif chemokine 10 precursor [Source:RefSeq peptide;Acc:NP_001008691]	49.7644	154.313	15.4894	6.54998	-3.25967	5.84468	6.06e-13	8.52e-11	DOWN
ENSSSCG00000010184			180.54	106.397	13.0437	20.7416	-3.06425	6.34318	6.89e-13	9.62e-11	DOWN
ENSSSCG00000005701	ASS1	argininosuccinate synthase 1 [Source:HGNC Symbol;Acc:HGNC:758]	244.54	233.927	27.3103	33.1866	-2.97704	7.08459	6.97e-13	9.65e-11	DOWN
ENSSSCG00000008598	RHOB	ras homolog family member B [Source:HGNC Symbol;Acc:HGNC:668]	881.524	445.493	40.354	110.04	-3.13073	8.53297	7.08e-13	9.73e-11	DOWN
ENSSSCG00000030921	APOA1		257.733	390.083	17.5275	63.3165	-2.97735	7.51724	7.14e-13	9.74e-11	DOWN
ENSSSCG00000007874	ABCC1	ATP binding cassette subfamily C member 1 [Source:HGNC Symbol;Acc:HGNC:51]	296.503	268.451	39.5387	32.7499	-2.9702	7.32448	8.18e-13	1.11e-10	DOWN
ENSSSCG00000005750			184.938	41.5269	11.0056	14.1916	-3.15222	5.9983	8.34e-13	1.12e-10	DOWN
ENSSSCG00000008159	IL1RL1	interleukin 1 receptor like 1 [Source:HGNC Symbol;Acc:HGNC:5998]	4.74497	4.54584	76.6318	35.3699	3.57586	4.89338	8.82e-13	1.18e-10	UP
ENSSSCG00000005071	C14orf37	chromosome 14 open reading frame 37 [Source:HGNC Symbol;Acc:HGNC:19846]	227.412	574.742	55.8434	44.9765	-2.9953	7.82469	9.77e-13	1.29e-10	DOWN
ENSSSCG00000026832	CSF1	macrophage colony-stimulating factor 1 precursor [Source:RefSeq peptide;Acc:NP_001231452]	70.3645	31.8209	4.89139	2.40166	-3.87678	4.82568	1.22e-12	1.61e-10	DOWN
ENSSSCG00000017581			57.8655	15.1119	0.815231	2.40166	-4.35908	4.32753	1.33e-12	1.74e-10	DOWN
ENSSSCG00000011377	LAMB2	laminin subunit beta 2 [Source:HGNC Symbol;Acc:HGNC:6487]	455.633	263.536	35.055	57.2032	-2.95287	7.67149	1.34e-12	1.74e-10	DOWN
ENSSSCG00000014119			204.728	299.78	35.4626	31.2216	-2.922	7.16752	1.63e-12	2.1e-10	DOWN
ENSSSCG00000029570			469.174	229.872	33.8321	56.9848	-2.93392	7.63284	1.68e-12	2.15e-10	DOWN
ENSSSCG00000028612	PTPRS	protein tyrosine phosphatase, receptor type S [Source:HGNC Symbol;Acc:HGNC:9681]	249.285	123.598	29.3483	19.4316	-2.94769	6.73302	1.71e-12	2.17e-10	DOWN
ENSSSCG00000016816	ADAMTS12	ADAM metallopeptidase with thrombospondin type 1 motif 12 [Source:HGNC Symbol;Acc:HGNC:14605]	201.488	134.164	28.9407	14.6283	-2.96996	6.58119	1.76e-12	2.22e-10	DOWN
ENSSSCG00000017300	MRC2	mannose receptor C type 2 [Source:HGNC Symbol;Acc:HGNC:16875]	243.151	85.511	21.196	20.9599	-2.9622	6.54978	1.85e-12	2.31e-10	DOWN
ENSSSCG00000010591	CYP17A1	Steroid 17-alpha-hydroxylase/17,20 lyase [Source:UniProtKB/Swiss-Prot;Acc:P19100]	2462.76	618.112	73.7784	226.848	-3.35215	9.7253	1.88e-12	2.33e-10	DOWN
ENSSSCG00000016130	ZDBF2	zinc finger DBF-type containing 2 [Source:HGNC Symbol;Acc:HGNC:29313]	149.64	179.745	27.7179	15.065	-2.96662	6.5543	1.94e-12	2.39e-10	DOWN
ENSSSCG00000002481	SERPINA5	serpin family A member 5 [Source:HGNC Symbol;Acc:HGNC:8723]	1142.5	2647.28	125.953	227.284	-3.42092	10.0179	2.1e-12	2.57e-10	DOWN
ENSSSCG00000021576	CD83	CD83 molecule [Source:HGNC Symbol;Acc:HGNC:1703]	116.31	72.7335	7.33708	13.1	-3.17226	5.73814	2.21e-12	2.69e-10	DOWN
ENSSSCG00000004138	HIVEP2	human immunodeficiency virus type I enhancer binding protein 2 [Source:HGNC Symbol;Acc:HGNC:4921]	503.199	542.921	74.1861	58.5131	-2.98153	8.20789	2.68e-12	3.24e-10	DOWN
ENSSSCG00000012493	TAF7L		75.4567	131.707	7.33708	16.1566	-3.09579	5.87436	2.8e-12	3.36e-10	DOWN
ENSSSCG00000012572			67.7027	36.6125	4.48377	3.49332	-3.72773	4.86116	3.1e-12	3.69e-10	DOWN
ENSSSCG00000002314			49.07	62.6589	6.11424	3.27499	-3.6259	4.96549	4.04e-12	4.79e-10	DOWN
ENSSSCG00000025053	RYBP	RING1 and YY1 binding protein [Source:HGNC Symbol;Acc:HGNC:10480]	287.476	372.391	43.2073	46.9415	-2.86954	7.55823	4.19e-12	4.93e-10	DOWN
ENSSSCG00000014894			190.146	157.63	27.7179	19.4316	-2.89442	6.63923	4.32e-12	5.06e-10	DOWN
ENSSSCG00000017227	FDXR	ferredoxin reductase [Source:HGNC Symbol;Acc:HGNC:3642]	317.682	102.22	17.5275	39.7365	-2.85063	6.91058	4.62e-12	5.37e-10	DOWN
ENSSSCG00000008388	REL	REL proto-oncogene, NF-kB subunit [Source:HGNC Symbol;Acc:HGNC:9954]	176.721	158.49	22.0112	23.3616	-2.88186	6.58665	5.32e-12	6.14e-10	DOWN
ENSSSCG00000021922			1.38877	34.7696	165.9	101.088	2.88291	6.23489	5.35e-12	6.14e-10	UP
ENSSSCG00000029684			57.0554	66.7133	8.15231	3.49332	-3.47628	5.1212	5.93e-12	6.75e-10	DOWN
ENSSSCG00000013358	PTPN5	protein tyrosine phosphatase, non-receptor type 5 [Source:HGNC Symbol;Acc:HGNC:9657]	115.384	103.94	18.3427	9.16997	-3.02898	5.96913	6.23e-12	7.05e-10	DOWN
ENSSSCG00000014442	PDGFRB	platelet derived growth factor receptor beta [Source:HGNC Symbol;Acc:HGNC:8804]	243.151	92.8827	15.897	29.6932	-2.8592	6.59108	6.59e-12	7.42e-10	DOWN
ENSSSCG00000009544	COL4A1	collagen type IV alpha 1 chain [Source:HGNC Symbol;Acc:HGNC:2202]	3918.19	1961.84	218.074	313.744	-3.46582	10.6475	8.83e-12	9.87e-10	DOWN
ENSSSCG00000000712			251.021	199.034	22.4189	41.4832	-2.79921	7.01659	9.38e-12	1.04e-09	DOWN
ENSSSCG00000025858			105.2	8.96883	4.07616	5.89498	-3.48023	5.00223	9.39e-12	1.04e-09	DOWN
ENSSSCG00000009370	FOXO1	forkhead box O1 [Source:HGNC Symbol;Acc:HGNC:3819]	308.423	295.234	43.2073	43.0115	-2.80715	7.43822	9.5e-12	1.04e-09	DOWN
ENSSSCG00000024993			32.9834	73.7164	5.70662	3.49332	-3.57606	4.9035	1.03e-11	1.12e-09	DOWN
ENSSSCG00000022819			193.155	201.246	19.5656	36.2432	-2.80197	6.82704	1.05e-11	1.14e-09	DOWN
ENSSSCG00000028326			39.4643	18.3062	0.815231	1.52833	-4.51297	4.00231	1.14e-11	1.22e-09	DOWN
ENSSSCG00000007606	TRRAP	transformation/transcription domain associated protein [Source:HGNC Symbol;Acc:HGNC:12347]	423.807	254.076	46.4682	50.4348	-2.80442	7.60489	1.14e-11	1.22e-09	DOWN
ENSSSCG00000005110	SYNE2	spectrin repeat containing nuclear envelope protein 2 [Source:HGNC Symbol;Acc:HGNC:17084]	1633.89	2900.86	249.868	195.844	-3.34746	10.2832	1.19e-11	1.27e-09	DOWN
ENSSSCG00000016254	CCL20	C-C motif chemokine ligand 20 [Source:HGNC Symbol;Acc:HGNC:10619]	5.90229	10.1974	108.426	34.4966	3.13688	5.28835	1.22e-11	1.29e-09	UP
ENSSSCG00000015273			121.402	70.3992	15.0818	8.73331	-3.03886	5.7774	1.31e-11	1.37e-09	DOWN
ENSSSCG00000008803			76.2668	137.973	19.5656	8.29664	-2.98415	5.94108	1.31e-11	1.37e-09	DOWN
ENSSSCG00000017257			56.7082	52.7072	6.11424	3.71165	-3.51749	4.94358	1.34e-11	1.4e-09	DOWN
ENSSSCG00000030092			102.769	76.1736	10.598	10.6983	-3.06786	5.67323	1.35e-11	1.4e-09	DOWN
ENSSSCG00000011708	TSC22D2	TSC22 domain family member 2 [Source:HGNC Symbol;Acc:HGNC:29095]	342.101	301.5	35.8702	56.9848	-2.78383	7.53216	1.38e-11	1.42e-09	DOWN
ENSSSCG00000024613	GUCY1A2	guanylate cyclase 1 soluble subunit alpha 2 [Source:HGNC Symbol;Acc:HGNC:4684]	183.202	165.002	30.5712	19.6499	-2.80744	6.65159	1.48e-11	1.51e-09	DOWN
ENSSSCG00000028056			66.7768	29.978	4.07616	3.71165	-3.63781	4.76142	1.54e-11	1.56e-09	DOWN
ENSSSCG00000013457	DOT1L	DOT1 like histone lysine methyltransferase [Source:HGNC Symbol;Acc:HGNC:24948]	203.571	81.3338	19.9732	19.6499	-2.84563	6.35924	1.55e-11	1.57e-09	DOWN
ENSSSCG00000030420	GLG1	golgi glycoprotein 1 [Source:HGNC Symbol;Acc:HGNC:4316]	322.195	290.688	48.9139	41.0465	-2.7712	7.46483	1.67e-11	1.68e-09	DOWN
ENSSSCG00000010312	PLAU	plasminogen activator, urokinase [Source:HGNC Symbol;Acc:HGNC:9052]	1115.65	505.94	82.746	123.795	-2.96952	8.83936	1.72e-11	1.72e-09	DOWN
ENSSSCG00000021880	MXRA8	matrix remodeling associated 8 [Source:HGNC Symbol;Acc:HGNC:7542]	119.666	80.1051	14.6742	10.9166	-2.97895	5.84021	1.94e-11	1.93e-09	DOWN
ENSSSCG00000012679	GPC4	glypican 4 [Source:HGNC Symbol;Acc:HGNC:4452]	64.9251	76.0507	6.92947	8.29664	-3.19418	5.32273	2.28e-11	2.26e-09	DOWN
ENSSSCG00000011522	CNTN3	contactin 3 [Source:HGNC Symbol;Acc:HGNC:2173]	115.963	232.207	30.1636	21.3966	-2.76566	6.65611	2.61e-11	2.56e-09	DOWN
ENSSSCG00000017245	CDC42EP4	CDC42 effector protein 4 [Source:HGNC Symbol;Acc:HGNC:17147]	133.206	85.8796	11.8209	17.2483	-2.89384	5.97764	2.73e-11	2.67e-09	DOWN
ENSSSCG00000005423			252.988	192.154	35.4626	31.6582	-2.73171	7.01135	2.76e-11	2.68e-09	DOWN
ENSSSCG00000007115	THBD	thrombomodulin [Source:HGNC Symbol;Acc:HGNC:11784]	462.346	263.536	39.9463	67.9014	-2.74173	7.71028	3.1e-11	3e-09	DOWN
ENSSSCG00000003090	NECTIN2	nectin cell adhesion molecule 2 [Source:HGNC Symbol;Acc:HGNC:9707]	206.927	113.4	19.1579	27.7282	-2.75849	6.53569	3.19e-11	3.08e-09	DOWN
ENSSSCG00000017298	TANC2	tetratricopeptide repeat, ankyrin repeat and coiled-coil containing 2 [Source:HGNC Symbol;Acc:HGNC:30212]	184.823	213.778	35.055	25.3266	-2.73129	6.85389	3.23e-11	3.09e-09	DOWN
ENSSSCG00000005287	PSAT1	phosphoserine aminotransferase 1 [Source:HGNC Symbol;Acc:HGNC:19129]	125.221	93.8655	14.2666	15.2833	-2.8852	5.97997	3.24e-11	3.09e-09	DOWN
ENSSSCG00000030023	HIST1H1B	histone cluster 1 H1 family member b [Source:HGNC Symbol;Acc:HGNC:4719]	87.7242	36.8582	4.07616	8.51497	-3.24822	5.14148	3.58e-11	3.39e-09	DOWN
ENSSSCG00000029023	ARL5B	ADP ribosylation factor like GTPase 5B [Source:HGNC Symbol;Acc:HGNC:23052]	207.853	268.696	29.3483	43.2299	-2.70495	7.11109	3.67e-11	3.46e-09	DOWN
ENSSSCG00000009429	TNFSF11	tumor necrosis factor superfamily member 11 [Source:HGNC Symbol;Acc:HGNC:11926]	1.04158	0.860025	12.6361	28.1649	4.40811	3.40525	4.57e-11	4.29e-09	UP
ENSSSCG00000029421			142.234	69.4163	11.4132	17.2483	-2.8627	5.93205	4.88e-11	4.56e-09	DOWN
ENSSSCG00000000672			104.274	70.2763	13.0437	9.3883	-2.97725	5.64928	5.07e-11	4.7e-09	DOWN
ENSSSCG00000016379	HDLBP	high density lipoprotein binding protein [Source:HGNC Symbol;Acc:HGNC:4857]	342.564	186.748	34.6473	47.5965	-2.67875	7.26546	5.43e-11	5.01e-09	DOWN
ENSSSCG00000011729			204.15	235.77	22.8265	45.1949	-2.67553	6.99956	5.62e-11	5.16e-09	DOWN
ENSSSCG00000030241			183.318	123.229	13.0437	32.5316	-2.71853	6.4761	5.81e-11	5.32e-09	DOWN
ENSSSCG00000027174			3.70339	25.0636	149.595	52.8365	2.80788	5.83748	6.01e-11	5.47e-09	UP
ENSSSCG00000012076	MX2	MX dynamin like GTPase 2 [Source:HGNC Symbol;Acc:HGNC:7533]	167.926	229.749	18.7503	42.5749	-2.67442	6.8546	6.21e-11	5.62e-09	DOWN
ENSSSCG00000012167	PHEX	phosphate regulating endopeptidase homolog, X-linked [Source:HGNC Symbol;Acc:HGNC:8918]	112.954	134.164	19.9732	16.1566	-2.78162	6.16471	6.9e-11	6.21e-09	DOWN
ENSSSCG00000012546	NRK	Nik related kinase [Source:HGNC Symbol;Acc:HGNC:25391]	58.4442	34.8924	6.92947	1.74666	-3.54454	4.72446	7.09e-11	6.35e-09	DOWN
ENSSSCG00000006624	SELENBP1	selenium binding protein 1 [Source:HGNC Symbol;Acc:HGNC:10719]	242.804	175.322	34.6473	31.2216	-2.66835	6.92998	7.16e-11	6.38e-09	DOWN
ENSSSCG00000003000	ITPKC	inositol-trisphosphate 3-kinase C [Source:HGNC Symbol;Acc:HGNC:14897]	170.588	124.335	24.0493	20.7416	-2.72345	6.42398	7.24e-11	6.42e-09	DOWN
ENSSSCG00000024527			148.252	131.461	20.3808	21.6149	-2.73217	6.34645	7.5e-11	6.62e-09	DOWN
ENSSSCG00000008128	DUSP2	dual specificity phosphatase 2 [Source:HGNC Symbol;Acc:HGNC:3068]	141.655	46.5642	9.37516	15.7199	-2.87815	5.76323	8.11e-11	7.12e-09	DOWN
ENSSSCG00000016729			0.810118	0.245721	11.4132	19.6499	4.82487	2.97903	9.27e-11	8.1e-09	UP
ENSSSCG00000003396			187.947	153.576	26.495	27.2916	-2.66482	6.64048	1.03e-10	8.97e-09	DOWN
ENSSSCG00000020771	INHA	inhibin alpha chain precursor [Source:RefSeq peptide;Acc:NP_999354]	493.825	363.422	39.1311	93.4464	-2.68158	7.95684	1.05e-10	9.1e-09	DOWN
ENSSSCG00000016554	MEST	mesoderm specific transcript [Source:HGNC Symbol;Acc:HGNC:7028]	124.295	160.947	22.8265	21.1783	-2.69802	6.3792	1.13e-10	9.69e-09	DOWN
ENSSSCG00000004137			26.7339	23.3435	1.22285	1.09166	-4.42764	3.8131	1.17e-10	1.01e-08	DOWN
ENSSSCG00000016670	PPP1R17	protein phosphatase 1 regulatory subunit 17 [Source:HGNC Symbol;Acc:HGNC:16973]	48.9542	72.2421	10.1904	3.71165	-3.19453	5.11631	1.21e-10	1.03e-08	DOWN
ENSSSCG00000026386	SLC30A2	solute carrier family 30 member 2 [Source:HGNC Symbol;Acc:HGNC:11013]	71.5218	64.5018	7.33708	8.73331	-3.066	5.28485	1.21e-10	1.03e-08	DOWN
ENSSSCG00000012676	MBNL3	muscleblind like splicing regulator 3 [Source:HGNC Symbol;Acc:HGNC:20564]	361.66	548.204	91.7135	50.2165	-2.68747	8.04363	1.24e-10	1.05e-08	DOWN
ENSSSCG00000010056	GGT1		207.159	203.334	24.4569	41.4832	-2.6237	6.90775	1.26e-10	1.06e-08	DOWN
ENSSSCG00000015901	GRB14	growth factor receptor bound protein 14 [Source:HGNC Symbol;Acc:HGNC:4565]	210.515	277.788	45.653	34.0599	-2.62083	7.15904	1.31e-10	1.1e-08	DOWN
ENSSSCG00000022338			106.125	197.068	31.3864	16.8116	-2.67338	6.47148	1.4e-10	1.16e-08	DOWN
ENSSSCG00000000606	MGP	Matrix Gla protein [Source:UniProtKB/Swiss-Prot;Acc:Q8MJ39]	53.2363	51.6015	4.89139	5.67665	-3.29253	4.89804	1.4e-10	1.16e-08	DOWN
ENSSSCG00000022383	GATA4	GATA binding protein 4 [Source:HGNC Symbol;Acc:HGNC:4173]	149.293	73.8393	15.4894	17.4666	-2.75248	6.02178	1.53e-10	1.27e-08	DOWN
ENSSSCG00000010708	ZFP36		62.7262	30.1009	3.26093	5.23998	-3.39983	4.71796	1.62e-10	1.33e-08	DOWN
ENSSSCG00000001952	NFKBIA	NF-kappa-B inhibitor alpha [Source:UniProtKB/Swiss-Prot;Acc:Q08353]	1118.77	580.271	78.6698	162.003	-2.81469	8.92464	1.68e-10	1.37e-08	DOWN
ENSSSCG00000023525	TMEM26	transmembrane protein 26 [Source:HGNC Symbol;Acc:HGNC:28550]	19.9057	21.8692	111.279	148.685	2.63862	6.23402	1.69e-10	1.37e-08	UP
ENSSSCG00000014277	IRF1	Interferon regulatory factor 1 [Source:UniProtKB/Swiss-Prot;Acc:A0FIN4]	357.03	247.933	46.8758	52.6182	-2.6016	7.4681	1.84e-10	1.49e-08	DOWN
ENSSSCG00000005715			480.515	228.275	49.7291	66.3731	-2.60514	7.69478	2.15e-10	1.73e-08	DOWN
ENSSSCG00000026173	ABCA1		272.547	297.2	56.6586	38.4265	-2.58987	7.3847	2.16e-10	1.73e-08	DOWN
ENSSSCG00000030857	LENG8		213.061	69.662	18.3427	26.6366	-2.63788	6.37309	2.38e-10	1.91e-08	DOWN
ENSSSCG00000004044	IGF2R		651.103	321.035	67.2566	87.3331	-2.64947	8.14288	2.4e-10	1.91e-08	DOWN
ENSSSCG00000027396			161.445	92.7598	16.3046	23.3616	-2.66479	6.21769	2.48e-10	1.97e-08	DOWN
ENSSSCG00000004125	STX11	syntaxin 11 [Source:HGNC Symbol;Acc:HGNC:11429]	134.017	132.198	12.6361	29.0382	-2.6445	6.28438	2.53e-10	2e-08	DOWN
ENSSSCG00000030708	DAG1	dystroglycan 1 [Source:HGNC Symbol;Acc:HGNC:2666]	139.803	85.6339	13.8589	20.3049	-2.70428	6.04129	2.55e-10	2e-08	DOWN
ENSSSCG00000021585	OXTR	oxytocin receptor [Source:HGNC Symbol;Acc:HGNC:8529]	3.58766	2.94866	29.7559	41.9199	3.45108	4.27496	2.6e-10	2.04e-08	UP
ENSSSCG00000013393			588.03	448.073	94.5668	70.0848	-2.65658	8.2342	2.7e-10	2.1e-08	DOWN
ENSSSCG00000024477			36.1081	524.615	3416.64	1377.46	3.09572	10.3859	2.83e-10	2.19e-08	UP
ENSSSCG00000006589	S100A12	Protein S100-A12 [Source:UniProtKB/Swiss-Prot;Acc:P80310]	7.0596	7.74022	70.9251	47.5965	2.99325	5.04034	2.84e-10	2.19e-08	UP
ENSSSCG00000010483	PLCE1	phospholipase C epsilon 1 [Source:HGNC Symbol;Acc:HGNC:17175]	194.891	282.211	48.9139	32.0949	-2.56681	7.13365	2.85e-10	2.19e-08	DOWN
ENSSSCG00000022846	SLC4A3	solute carrier family 4 member 3 [Source:HGNC Symbol;Acc:HGNC:11029]	79.1601	41.5269	7.7447	6.54998	-3.0868	5.11664	2.97e-10	2.27e-08	DOWN
ENSSSCG00000001518	ITPR3	inositol 1,4,5-trisphosphate receptor type 3 [Source:HGNC Symbol;Acc:HGNC:6182]	394.527	242.035	42.7997	63.9715	-2.56865	7.5453	3.04e-10	2.32e-08	DOWN
ENSSSCG00000009517	GPR183	G protein-coupled receptor 183 [Source:HGNC Symbol;Acc:HGNC:3128]	130.313	75.6822	15.4894	15.5016	-2.73117	5.91133	3.1e-10	2.35e-08	DOWN
ENSSSCG00000012766	BGN	biglycan [Source:HGNC Symbol;Acc:HGNC:1044]	149.872	58.8503	10.1904	20.9599	-2.71109	5.92948	3.26e-10	2.46e-08	DOWN
ENSSSCG00000013303	ABTB2	ankyrin repeat and BTB domain containing 2 [Source:HGNC Symbol;Acc:HGNC:23842]	181.351	93.2512	23.6417	20.9599	-2.62564	6.33498	3.34e-10	2.51e-08	DOWN
ENSSSCG00000004650			6.01802	4.66871	54.2129	41.4832	3.15278	4.71202	3.36e-10	2.52e-08	UP
ENSSSCG00000010654	ATRNL1	attractin like 1 [Source:HGNC Symbol;Acc:HGNC:29063]	205.191	193.751	39.5387	28.6016	-2.5573	6.87866	3.62e-10	2.71e-08	DOWN
ENSSSCG00000001427	C4A		854.558	562.702	96.1973	120.738	-2.70579	8.6778	3.75e-10	2.79e-08	DOWN
ENSSSCG00000001703	NFKBIE	NFKB inhibitor epsilon [Source:HGNC Symbol;Acc:HGNC:7799]	172.671	101.606	18.3427	26.1999	-2.60856	6.3337	3.89e-10	2.88e-08	DOWN
ENSSSCG00000021409	TRIB1	tribbles pseudokinase 1 [Source:HGNC Symbol;Acc:HGNC:16891]	56.9397	38.4554	5.299	4.58499	-3.27834	4.76929	4.18e-10	3.08e-08	DOWN
ENSSSCG00000027173			41.316	19.9034	2.03808	2.18333	-3.83698	4.11478	4.37e-10	3.21e-08	DOWN
ENSSSCG00000003150	NUCB1	nucleobindin 1 [Source:HGNC Symbol;Acc:HGNC:8043]	197.9	235.77	26.495	48.0332	-2.52631	7.00003	4.65e-10	3.41e-08	DOWN
ENSSSCG00000021606			83.3264	112.172	15.0818	14.6283	-2.71779	5.83856	4.88e-10	3.56e-08	DOWN
ENSSSCG00000024855			12.1518	25.8007	0.407616	0.873331	-4.73012	3.425	5.1e-10	3.7e-08	DOWN
ENSSSCG00000021404			54.2779	17.9377	1.63046	4.14832	-3.54418	4.35684	5.46e-10	3.95e-08	DOWN
ENSSSCG00000015815	FGFR1	fibroblast growth factor receptor 1 [Source:HGNC Symbol;Acc:HGNC:3688]	283.657	165.248	39.5387	38.8632	-2.51729	7.05258	5.52e-10	3.98e-08	DOWN
ENSSSCG00000010329			157.163	63.8875	18.3427	16.8116	-2.65522	6.02194	5.56e-10	3.99e-08	DOWN
ENSSSCG00000024476	CES3	carboxylesterase 3 precursor [Source:RefSeq peptide;Acc:NP_001230554]	71.2903	92.5141	8.55993	14.6283	-2.78922	5.576	5.66e-10	4.04e-08	DOWN
ENSSSCG00000015535	QSOX1	quiescin sulfhydryl oxidase 1 [Source:HGNC Symbol;Acc:HGNC:9756]	421.03	314.523	52.1748	73.7964	-2.54045	7.75711	5.7e-10	4.04e-08	DOWN
ENSSSCG00000021943			42.3576	10.1974	1.63046	1.52833	-4.04821	3.8964	5.7e-10	4.04e-08	DOWN
ENSSSCG00000026113			195.123	275.699	48.5063	34.2782	-2.51466	7.12199	5.84e-10	4.12e-08	DOWN
ENSSSCG00000006815			40.043	34.0324	2.03808	4.14832	-3.50324	4.39505	6.11e-10	4.29e-08	DOWN
ENSSSCG00000026799			49.9958	60.6932	5.70662	7.20498	-3.07779	4.99326	6.27e-10	4.39e-08	DOWN
ENSSSCG00000023386			45.0194	56.6388	6.92947	4.58499	-3.17158	4.86884	6.47e-10	4.52e-08	DOWN
ENSSSCG00000028069			208.316	153.207	41.9844	21.6149	-2.52428	6.74363	6.79e-10	4.72e-08	DOWN
ENSSSCG00000003603			273.473	102.957	40.7616	25.5449	-2.51697	6.80197	6.87e-10	4.76e-08	DOWN
ENSSSCG00000008461	ZFP36L2	ZFP36 ring finger protein like 2 [Source:HGNC Symbol;Acc:HGNC:1108]	464.892	201.737	42.7997	73.5781	-2.50951	7.61998	7.35e-10	5.07e-08	DOWN
ENSSSCG00000024716			141.655	126.178	20.7884	24.2349	-2.56596	6.30636	7.54e-10	5.18e-08	DOWN
ENSSSCG00000025965			3.70339	6.02017	51.3596	35.8066	3.15537	4.57345	7.72e-10	5.29e-08	UP
ENSSSCG00000014272			67.587	85.1424	10.1904	11.5716	-2.80122	5.47754	8.59e-10	5.86e-08	DOWN
ENSSSCG00000007848			124.758	231.715	28.1255	34.7149	-2.49729	6.72446	8.98e-10	6.11e-08	DOWN
ENSSSCG00000004291	NT5E	5'-nucleotidase ecto [Source:HGNC Symbol;Acc:HGNC:8021]	80.7803	93.2512	15.897	10.6983	-2.72876	5.67407	9.09e-10	6.15e-08	DOWN
ENSSSCG00000003030	CIC	capicua transcriptional repressor [Source:HGNC Symbol;Acc:HGNC:14214]	157.857	69.662	17.9351	19.4316	-2.60173	6.0694	9.16e-10	6.17e-08	DOWN
ENSSSCG00000004658	FBN1	fibrillin 1 [Source:HGNC Symbol;Acc:HGNC:3603]	2924.52	1533.92	355.849	211.564	-2.97523	10.2963	9.19e-10	6.17e-08	DOWN
ENSSSCG00000027466	PCOLCE	procollagen C-endopeptidase enhancer [Source:HGNC Symbol;Acc:HGNC:8738]	155.658	49.8814	13.4513	19.2133	-2.63657	5.91896	9.22e-10	6.17e-08	DOWN
ENSSSCG00000016725	TNS3	tensin 3 [Source:HGNC Symbol;Acc:HGNC:21616]	123.485	74.6993	15.4894	15.9383	-2.65396	5.8662	9.56e-10	6.37e-08	DOWN
ENSSSCG00000010450	LIPA	lipase A, lysosomal acid type [Source:HGNC Symbol;Acc:HGNC:6617]	329.949	275.945	49.7291	58.5131	-2.48163	7.48755	9.87e-10	6.56e-08	DOWN
ENSSSCG00000000145	MYH9	myosin heavy chain 9 [Source:HGNC Symbol;Acc:HGNC:7579]	1151.99	744.781	115.355	174.448	-2.70797	9.09705	1.04e-09	6.89e-08	DOWN
ENSSSCG00000024919	RDH16		63.7678	13.3918	4.07616	3.27499	-3.40719	4.4649	1.07e-09	7.04e-08	DOWN
ENSSSCG00000010853	EPHX1	epoxide hydrolase 1 [Source:HGNC Symbol;Acc:HGNC:3401]	360.039	229.135	42.392	63.3165	-2.47139	7.44847	1.09e-09	7.13e-08	DOWN
ENSSSCG00000010414	CXCL12	C-X-C motif chemokine ligand 12 [Source:HGNC Symbol;Acc:HGNC:10672]	792.064	828.081	184.65	72.0498	-2.66346	8.87685	1.09e-09	7.15e-08	DOWN
ENSSSCG00000008723	HTRA3	probable serine protease HTRA3 precursor [Source:RefSeq peptide;Acc:NP_001182272]	94.0894	32.1895	5.70662	10.6983	-2.90139	5.19556	1.1e-09	7.19e-08	DOWN
ENSSSCG00000008421			93.0478	67.4505	13.0437	10.9166	-2.7517	5.55564	1.12e-09	7.3e-08	DOWN
ENSSSCG00000023044			177.879	57.0073	10.598	28.1649	-2.56269	6.11672	1.14e-09	7.39e-08	DOWN
ENSSSCG00000021569	MMP25	matrix metallopeptidase 25 [Source:HGNC Symbol;Acc:HGNC:14246]	96.2883	38.9468	8.96755	9.60664	-2.8573	5.30002	1.15e-09	7.39e-08	DOWN
ENSSSCG00000001910	ISLR		88.5343	34.401	11.8209	4.80332	-2.94362	5.16163	1.22e-09	7.87e-08	DOWN
ENSSSCG00000001695			335.736	179.008	34.2397	58.9498	-2.4549	7.25679	1.23e-09	7.9e-08	DOWN
ENSSSCG00000002341			136.794	48.7757	16.7122	12.8816	-2.65989	5.77366	1.34e-09	8.54e-08	DOWN
ENSSSCG00000017156			85.7567	41.2812	8.15231	8.95164	-2.88394	5.20866	1.39e-09	8.87e-08	DOWN
ENSSSCG00000005654	SPTAN1	spectrin alpha, non-erythrocytic 1 [Source:HGNC Symbol;Acc:HGNC:11273]	990.658	515.646	99.0506	145.191	-2.62187	8.7768	1.4e-09	8.9e-08	DOWN
ENSSSCG00000029710	GCNT4	glucosaminyl (N-acetyl) transferase 4, core 2 [Source:HGNC Symbol;Acc:HGNC:17973]	39.9272	103.203	12.2285	8.51497	-2.80553	5.38766	1.43e-09	9.04e-08	DOWN
ENSSSCG00000016384			3.00901	17.4462	91.3059	46.5049	2.74588	5.28832	1.46e-09	9.19e-08	UP
ENSSSCG00000002274	HSPA2	heat shock protein family A (Hsp70) member 2 [Source:HGNC Symbol;Acc:HGNC:5235]	216.649	162.79	29.3483	39.7365	-2.44909	6.82095	1.55e-09	9.73e-08	DOWN
ENSSSCG00000028638			20.8316	35.6296	148.78	157.199	2.43823	6.49811	1.67e-09	1.05e-07	UP
ENSSSCG00000002456	CHGA	chromogranin-A precursor [Source:RefSeq peptide;Acc:NP_001157477]	425.775	583.588	61.1424	114.843	-2.51351	8.21576	1.7e-09	1.06e-07	DOWN
ENSSSCG00000011075	KIAA1217	KIAA1217 [Source:HGNC Symbol;Acc:HGNC:25428]	204.265	186.134	35.055	36.8982	-2.43788	6.86416	1.79e-09	1.11e-07	DOWN
ENSSSCG00000008312	DYSF	dysferlin [Source:HGNC Symbol;Acc:HGNC:3097]	161.329	151.119	26.0874	30.3482	-2.4635	6.54128	1.83e-09	1.13e-07	DOWN
ENSSSCG00000022741			120.708	73.5935	13.0437	18.5583	-2.60283	5.84338	1.84e-09	1.13e-07	DOWN
ENSSSCG00000000735	TSPAN9	tetraspanin 9 [Source:HGNC Symbol;Acc:HGNC:21640]	118.046	70.6449	13.0437	17.4666	-2.61359	5.80057	1.9e-09	1.17e-07	DOWN
ENSSSCG00000027529	BIRC2	baculoviral IAP repeat containing 2 [Source:HGNC Symbol;Acc:HGNC:590]	986.955	1768.21	189.134	215.276	-2.76763	9.62727	1.92e-09	1.18e-07	DOWN
ENSSSCG00000011867			43.5149	43.4927	2.85331	6.33165	-3.1729	4.64472	1.95e-09	1.18e-07	DOWN
ENSSSCG00000007032	PLAT	plasminogen activator, tissue type [Source:HGNC Symbol;Acc:HGNC:9051]	1231.73	1639.94	195.656	222.699	-2.7785	9.68558	1.95e-09	1.18e-07	DOWN
ENSSSCG00000029443	TKTL1	transketolase like 1 [Source:HGNC Symbol;Acc:HGNC:11835]	112.838	224.221	30.9788	30.7849	-2.4474	6.6525	1.97e-09	1.2e-07	DOWN
ENSSSCG00000023165	SEMA7A	semaphorin 7A (John Milton Hagen blood group) [Source:HGNC Symbol;Acc:HGNC:10741]	259.816	252.847	28.9407	65.9365	-2.41856	7.2559	1.99e-09	1.2e-07	DOWN
ENSSSCG00000013021	SF1	splicing factor 1 [Source:HGNC Symbol;Acc:HGNC:12950]	171.166	100.746	21.196	27.0732	-2.48477	6.33937	2e-09	1.2e-07	DOWN
ENSSSCG00000027701	RP2	retinitis pigmentosa 2 (X-linked recessive) [Source:HGNC Symbol;Acc:HGNC:10274]	138.877	133.058	24.4569	24.0166	-2.4876	6.33998	2e-09	1.2e-07	DOWN
ENSSSCG00000010746	ADAM12	ADAM metallopeptidase domain 12 [Source:HGNC Symbol;Acc:HGNC:190]	142.465	64.6247	20.3808	14.6283	-2.57766	5.94077	2.02e-09	1.21e-07	DOWN
ENSSSCG00000003513	ECE1	endothelin converting enzyme 1 [Source:HGNC Symbol;Acc:HGNC:3146]	280.532	194.611	35.055	53.2732	-2.41849	7.14776	2.03e-09	1.21e-07	DOWN
ENSSSCG00000002495	SYNE3	spectrin repeat containing nuclear envelope family member 3 [Source:HGNC Symbol;Acc:HGNC:19861]	86.3354	57.0073	9.37516	11.5716	-2.76004	5.39269	2.03e-09	1.21e-07	DOWN
ENSSSCG00000001177			81.359	5.77445	6.11424	3.71165	-3.18804	4.65419	2.22e-09	1.31e-07	DOWN
ENSSSCG00000005055	LGALS3	galectin 3 [Source:HGNC Symbol;Acc:HGNC:6563]	26.3867	19.7806	114.132	138.423	2.4516	6.21938	2.27e-09	1.34e-07	UP
ENSSSCG00000008123	ARID5A	AT-rich interaction domain 5A [Source:HGNC Symbol;Acc:HGNC:17361]	253.451	102.712	20.7884	44.7582	-2.42206	6.73319	2.31e-09	1.36e-07	DOWN
ENSSSCG00000004042			126.61	66.8362	12.6361	19.2133	-2.58252	5.83963	2.36e-09	1.38e-07	DOWN
ENSSSCG00000030839	JUN	jun proto-oncogene [Source:HGNC Symbol;Acc:HGNC:6204]	923.65	541.816	62.7728	182.308	-2.5732	8.74362	2.37e-09	1.38e-07	DOWN
ENSSSCG00000029254			53.1206	39.0697	3.66854	6.76831	-3.08943	4.73439	2.5e-09	1.45e-07	DOWN
ENSSSCG00000014441			127.999	40.6669	10.1904	16.3749	-2.64148	5.63695	2.5e-09	1.45e-07	DOWN
ENSSSCG00000007951	CREBBP	CREB binding protein [Source:HGNC Symbol;Acc:HGNC:2348]	230.884	161.316	36.2778	37.3349	-2.41226	6.87481	2.52e-09	1.46e-07	DOWN
ENSSSCG00000030191			32.8676	18.1834	1.22285	2.18333	-3.81933	3.86493	2.56e-09	1.48e-07	DOWN
ENSSSCG00000027368			89.9231	106.52	13.0437	19.6499	-2.56744	5.86332	2.62e-09	1.5e-07	DOWN
ENSSSCG00000014895			31.3631	8.1088	2.03808	0.218333	-4.37596	3.50332	2.66e-09	1.52e-07	DOWN
ENSSSCG00000004663	SEMA6D	semaphorin 6D [Source:HGNC Symbol;Acc:HGNC:16770]	134.248	178.885	31.794	26.1999	-2.43765	6.54947	2.67e-09	1.52e-07	DOWN
ENSSSCG00000020800			0.810118	0.368582	13.0437	14.1916	4.47571	2.77694	2.73e-09	1.56e-07	UP
ENSSSCG00000016892	FST	Follistatin FS-303 [Source:UniProtKB/Swiss-Prot;Acc:P10669]	8.21691	11.5489	38.3159	90.608	2.7135	5.21669	2.76e-09	1.57e-07	UP
ENSSSCG00000010497	ENTPD1	ectonucleoside triphosphate diphosphohydrolase 1 [Source:HGNC Symbol;Acc:HGNC:3363]	151.029	227.415	46.0606	25.7633	-2.41102	6.82559	2.84e-09	1.61e-07	DOWN
ENSSSCG00000002788	EXOC3L1	exocyst complex component 3 like 1 [Source:HGNC Symbol;Acc:HGNC:27540]	89.4601	62.0446	9.37516	13.755	-2.68862	5.47897	2.93e-09	1.65e-07	DOWN
ENSSSCG00000015334	PDK4	pyruvate dehydrogenase kinase, isozyme 4 [Source:HGNC Symbol;Acc:HGNC:8812]	270.232	295.234	45.653	61.5698	-2.39331	7.40168	3.08e-09	1.74e-07	DOWN
ENSSSCG00000029772	SOCS3	suppressor of cytokine signaling 3 [Source:HGNC Symbol;Acc:HGNC:19391]	64.4622	35.0153	2.44569	9.3883	-2.97966	4.84874	3.14e-09	1.76e-07	DOWN
ENSSSCG00000000433	B4GALNT1	beta-1,4-N-acetyl-galactosaminyltransferase 1 [Source:HGNC Symbol;Acc:HGNC:4117]	45.2509	77.8937	7.33708	9.82497	-2.82091	5.17019	3.21e-09	1.79e-07	DOWN
ENSSSCG00000022689	GADD45B	growth arrest and DNA damage inducible beta [Source:HGNC Symbol;Acc:HGNC:4096]	445.217	210.706	44.0225	79.6914	-2.39774	7.6137	3.34e-09	1.86e-07	DOWN
ENSSSCG00000003253			91.0804	40.7897	11.4132	8.07831	-2.77732	5.27619	3.4e-09	1.88e-07	DOWN
ENSSSCG00000002538			146.747	95.8313	17.5275	25.7633	-2.47133	6.17788	3.4e-09	1.88e-07	DOWN
ENSSSCG00000009592	NFIL3	nuclear factor, interleukin 3 regulated [Source:HGNC Symbol;Acc:HGNC:7787]	198.247	239.087	32.6093	50.8715	-2.37918	7.03484	3.5e-09	1.93e-07	DOWN
ENSSSCG00000018069	ND2	NADH dehydrogenase subunit 2 (mitochondrion) [Source:RefSeq peptide;Acc:NP_008635]	144.432	164.51	840.096	1029.66	2.59748	9.08872	3.72e-09	2.05e-07	UP
ENSSSCG00000004829	CACHD1	cache domain containing 1 [Source:HGNC Symbol;Acc:HGNC:29314]	78.8129	114.998	17.9351	15.2833	-2.55012	5.84921	3.75e-09	2.05e-07	DOWN
ENSSSCG00000028244			79.7387	84.7739	19.5656	7.64164	-2.64036	5.60848	3.75e-09	2.05e-07	DOWN
ENSSSCG00000021610	CHPF	chondroitin polymerizing factor [Source:HGNC Symbol;Acc:HGNC:24291]	120.013	61.0617	9.37516	20.5233	-2.5624	5.7469	3.97e-09	2.17e-07	DOWN
ENSSSCG00000000951	CSRP2	cysteine and glycine rich protein 2 [Source:HGNC Symbol;Acc:HGNC:2470]	140.266	107.257	22.4189	22.7066	-2.45407	6.21073	4.12e-09	2.24e-07	DOWN
ENSSSCG00000014878	PAK1	p21 (RAC1) activated kinase 1 [Source:HGNC Symbol;Acc:HGNC:8590]	226.717	296.831	60.7347	41.0465	-2.36936	7.29647	4.3e-09	2.33e-07	DOWN
ENSSSCG00000004931	IGDCC4	immunoglobulin superfamily DCC subclass member 4 [Source:HGNC Symbol;Acc:HGNC:13770]	204.497	94.4798	30.9788	25.5449	-2.40828	6.48813	4.32e-09	2.34e-07	DOWN
ENSSSCG00000017199	TRIM47	tripartite motif containing 47 [Source:HGNC Symbol;Acc:HGNC:19020]	180.888	123.598	22.8265	34.4966	-2.39635	6.51379	4.49e-09	2.42e-07	DOWN
ENSSSCG00000012521	GPRASP2	G protein-coupled receptor associated sorting protein 2 [Source:HGNC Symbol;Acc:HGNC:25169]	62.4948	129.127	17.1199	15.9383	-2.53662	5.83441	4.57e-09	2.46e-07	DOWN
ENSSSCG00000027869	PHF13	PHD finger protein 13 [Source:HGNC Symbol;Acc:HGNC:22983]	70.7117	49.7586	4.48377	12.2266	-2.78784	5.14013	4.63e-09	2.48e-07	DOWN
ENSSSCG00000021340			92.5849	99.64	13.0437	19.8683	-2.52626	5.83823	4.7e-09	2.51e-07	DOWN
ENSSSCG00000010071	MMP11	matrix metallopeptidase 11 [Source:HGNC Symbol;Acc:HGNC:7157]	180.656	127.407	25.2722	33.1866	-2.38905	6.53211	4.89e-09	2.6e-07	DOWN
ENSSSCG00000028148	DMD	dystrophin [Source:RefSeq peptide;Acc:NP_001012408]	199.752	227.661	44.4301	39.0815	-2.35776	7.00691	4.96e-09	2.63e-07	DOWN
ENSSSCG00000018092	ND6	NADH-ubiquinone oxidoreductase chain 6 [Source:UniProtKB/Swiss-Prot;Acc:O79882]	103.927	94.9713	307.75	768.313	2.43683	8.31647	4.97e-09	2.63e-07	UP
ENSSSCG00000011993			78.9286	164.388	17.5275	26.8549	-2.43834	6.18664	5.04e-09	2.65e-07	DOWN
ENSSSCG00000012548	MUM1L1	MUM1 like 1 [Source:HGNC Symbol;Acc:HGNC:26583]	562.222	886.685	98.643	154.58	-2.51334	8.73634	5.04e-09	2.65e-07	DOWN
ENSSSCG00000016034	COL3A1	collagen, type III, alpha 1 [Source:HGNC Symbol;Acc:HGNC:2201]	17271.9	7919.23	1327.6	1146.03	-3.34826	12.756	5.09e-09	2.67e-07	DOWN
ENSSSCG00000011485	PTPRG	protein tyrosine phosphatase, receptor type G [Source:HGNC Symbol;Acc:HGNC:9671]	208.316	148.416	38.3159	31.0032	-2.36831	6.7468	5.18e-09	2.71e-07	DOWN
ENSSSCG00000030359	ARHGEF3	Rho guanine nucleotide exchange factor 3 [Source:HGNC Symbol;Acc:HGNC:683]	115.847	134.041	20.7884	25.3266	-2.42993	6.22704	5.25e-09	2.74e-07	DOWN
ENSSSCG00000023306	ELMO2	engulfment and cell motility 2 [Source:HGNC Symbol;Acc:HGNC:17233]	114.921	125.318	22.8265	21.3966	-2.44282	6.17006	5.32e-09	2.77e-07	DOWN
ENSSSCG00000027204			154.848	138.218	30.5712	25.3266	-2.39528	6.46146	5.36e-09	2.77e-07	DOWN
ENSSSCG00000005593	OLFML2A	Olfactomedin-like protein 2A [Source:UniProtKB/Swiss-Prot;Acc:A2BD09]	151.261	80.3509	24.8646	17.6849	-2.45633	6.11736	5.36e-09	2.77e-07	DOWN
ENSSSCG00000008535	CLIP4	CAP-Gly domain containing linker protein family member 4 [Source:HGNC Symbol;Acc:HGNC:26108]	10.763	24.3264	81.1155	111.786	2.46169	5.82961	5.53e-09	2.85e-07	UP
ENSSSCG00000007067	JAG1	jagged 1 [Source:HGNC Symbol;Acc:HGNC:6188]	527.618	413.303	75.4089	100.87	-2.41304	8.13048	5.54e-09	2.85e-07	DOWN
ENSSSCG00000020919	MLF1	myeloid leukemia factor 1 [Source:HGNC Symbol;Acc:HGNC:7125]	107.63	215.498	30.9788	31.4399	-2.3707	6.60394	5.79e-09	2.97e-07	DOWN
ENSSSCG00000000551	ARNTL2	aryl hydrocarbon receptor nuclear translocator like 2 [Source:HGNC Symbol;Acc:HGNC:18984]	4.97644	9.21455	55.4357	45.4132	2.82471	4.82936	5.8e-09	2.97e-07	UP
ENSSSCG00000004477	IMPG1	interphotoreceptor matrix proteoglycan 1 [Source:HGNC Symbol;Acc:HGNC:6055]	0.694387	2.70293	35.8702	8.29664	3.66569	3.48509	5.87e-09	2.99e-07	UP
ENSSSCG00000004434	FRK	fyn related Src family tyrosine kinase [Source:HGNC Symbol;Acc:HGNC:3955]	1.73597	2.70293	23.6417	25.9816	3.47511	3.72916	5.88e-09	2.99e-07	UP
ENSSSCG00000023520			69.7858	35.5067	7.7447	6.54998	-2.8897	4.94571	5.94e-09	3.01e-07	DOWN
ENSSSCG00000016119	RAPH1	Ras association (RalGDS/AF-6) and pleckstrin homology domains 1 [Source:HGNC Symbol;Acc:HGNC:14436]	187.832	188.468	44.4301	29.6932	-2.35292	6.82617	6.03e-09	3.05e-07	DOWN
ENSSSCG00000030516			157.394	114.138	32.2016	19.6499	-2.40371	6.35246	6.13e-09	3.09e-07	DOWN
ENSSSCG00000006317			47.4497	53.813	2.85331	10.0433	-2.88917	4.88311	6.33e-09	3.18e-07	DOWN
ENSSSCG00000011299	CLEC3B	C-type lectin domain family 3 member B [Source:HGNC Symbol;Acc:HGNC:11891]	95.7096	119.421	19.5656	19.4316	-2.4627	6.00956	6.36e-09	3.19e-07	DOWN
ENSSSCG00000007248	ASXL1	additional sex combs like 1, transcriptional regulator [Source:HGNC Symbol;Acc:HGNC:18318]	233.777	132.321	35.8702	36.0249	-2.34759	6.78655	6.41e-09	3.21e-07	DOWN
ENSSSCG00000013655	ICAM1	intercellular adhesion molecule 1 [Source:HGNC Symbol;Acc:HGNC:5344]	332.148	131.338	34.6473	56.9848	-2.32858	7.12635	6.76e-09	3.37e-07	DOWN
ENSSSCG00000010052			195.47	166.599	33.4245	37.9899	-2.33815	6.77176	7.26e-09	3.61e-07	DOWN
ENSSSCG00000007358	EMILIN3	elastin microfibril interfacer 3 [Source:HGNC Symbol;Acc:HGNC:16123]	59.37	16.0947	3.66854	4.58499	-3.16662	4.4515	7.66e-09	3.8e-07	DOWN
ENSSSCG00000000243			0.810118	1.47433	17.1199	17.2483	3.89197	3.15201	7.95e-09	3.93e-07	UP
ENSSSCG00000029189	DCHS1	dachsous cadherin-related 1 [Source:HGNC Symbol;Acc:HGNC:13681]	284.004	132.444	26.495	56.5482	-2.31018	6.97521	8.73e-09	4.31e-07	DOWN
ENSSSCG00000023956			105.315	173.725	22.0112	31.8766	-2.36003	6.39469	8.85e-09	4.36e-07	DOWN
ENSSSCG00000005380			327.403	246.458	70.5175	44.9765	-2.31961	7.43632	8.88e-09	4.36e-07	DOWN
ENSSSCG00000016991	DUSP1	dual specificity phosphatase 1 [Source:HGNC Symbol;Acc:HGNC:3064]	1183.81	937.918	132.475	225.101	-2.5665	9.27798	8.98e-09	4.39e-07	DOWN
ENSSSCG00000024048			17.0125	37.1039	4.89139	0.218333	-3.6315	3.96928	9.01e-09	4.4e-07	DOWN
ENSSSCG00000026302	MKI67	marker of proliferation Ki-67 [Source:HGNC Symbol;Acc:HGNC:7107]	151.955	79.368	22.0112	21.6149	-2.40638	6.12173	9.4e-09	4.58e-07	DOWN
ENSSSCG00000023437			100.57	84.2824	17.5275	15.5016	-2.48861	5.7908	9.5e-09	4.61e-07	DOWN
ENSSSCG00000004859	ZNF516	zinc finger protein 516 [Source:HGNC Symbol;Acc:HGNC:28990]	108.903	62.2904	14.2666	15.5016	-2.51838	5.67667	9.72e-09	4.7e-07	DOWN
ENSSSCG00000028927			20.6001	36.2439	2.44569	2.61999	-3.46921	4.03536	9.98e-09	4.82e-07	DOWN
ENSSSCG00000017983	PER1	period circadian clock 1 [Source:HGNC Symbol;Acc:HGNC:8845]	105.084	46.1956	12.6361	12.6633	-2.57827	5.49365	1.03e-08	4.94e-07	DOWN
ENSSSCG00000017607	TMEM100	transmembrane protein 100 [Source:HGNC Symbol;Acc:HGNC:25607]	84.9466	78.508	18.7503	9.82497	-2.54558	5.61085	1.04e-08	5.01e-07	DOWN
ENSSSCG00000000291			31.4789	7.74022	1.63046	0.873331	-4.03734	3.50403	1.09e-08	5.23e-07	DOWN
ENSSSCG00000005030	NID2	nidogen 2 [Source:HGNC Symbol;Acc:HGNC:13389]	917.516	611.6	143.888	133.183	-2.46467	8.82167	1.12e-08	5.36e-07	DOWN
ENSSSCG00000004369			135.984	80.4737	23.2341	17.6849	-2.41273	6.0273	1.16e-08	5.53e-07	DOWN
ENSSSCG00000009759	SCARB1	scavenger receptor class B member 1 [Source:HGNC Symbol;Acc:HGNC:1664]	458.642	222.255	58.289	78.8181	-2.30786	7.68245	1.2e-08	5.69e-07	DOWN
ENSSSCG00000020971			84.0208	43.0012	8.15231	11.5716	-2.66416	5.2334	1.21e-08	5.72e-07	DOWN
ENSSSCG00000016900			13.3091	13.5147	30.9788	118.991	2.49409	5.471	1.22e-08	5.77e-07	UP
ENSSSCG00000025194	ZSWIM6	zinc finger SWIM-type containing 6 [Source:HGNC Symbol;Acc:HGNC:29316]	324.626	493.286	67.2566	94.9747	-2.32975	7.94222	1.23e-08	5.78e-07	DOWN
ENSSSCG00000014920	FZD4	frizzled class receptor 4 [Source:HGNC Symbol;Acc:HGNC:4042]	333.19	227.907	46.8758	67.4648	-2.28877	7.40749	1.24e-08	5.84e-07	DOWN
ENSSSCG00000010199	RET	ret proto-oncogene [Source:HGNC Symbol;Acc:HGNC:9967]	83.2107	58.236	14.6742	8.95164	-2.60685	5.39732	1.25e-08	5.86e-07	DOWN
ENSSSCG00000023371	EHD2	EH domain containing 2 [Source:HGNC Symbol;Acc:HGNC:3243]	99.2973	36.9811	9.78278	12.2266	-2.61599	5.3398	1.27e-08	5.93e-07	DOWN
ENSSSCG00000001046			152.649	209.232	31.3864	42.1382	-2.29143	6.77807	1.31e-08	6.11e-07	DOWN
ENSSSCG00000029771			272.431	365.388	61.9576	68.1198	-2.29203	7.59145	1.37e-08	6.39e-07	DOWN
ENSSSCG00000028549			84.5994	70.522	16.3046	10.6983	-2.54171	5.53621	1.41e-08	6.53e-07	DOWN
ENSSSCG00000024812			278.565	119.421	35.8702	45.8499	-2.27813	6.91689	1.43e-08	6.6e-07	DOWN
ENSSSCG00000020664			1.27304	1.35147	16.7122	18.7766	3.73935	3.21608	1.47e-08	6.81e-07	UP
ENSSSCG00000014224	SEMA6A	semaphorin 6A [Source:HGNC Symbol;Acc:HGNC:10738]	135.868	158.736	34.2397	25.3266	-2.3141	6.48222	1.49e-08	6.85e-07	DOWN
ENSSSCG00000003088	APOE	apolipoprotein E [Source:HGNC Symbol;Acc:HGNC:613]	717.533	173.971	59.1043	117.681	-2.32737	8.06625	1.49e-08	6.85e-07	DOWN
ENSSSCG00000025206	RNF19B	ring finger protein 19B [Source:HGNC Symbol;Acc:HGNC:26886]	367.215	230.487	46.4682	76.1981	-2.27712	7.49999	1.52e-08	6.97e-07	DOWN
ENSSSCG00000013599	ANGPTL4	Angiopoietin-related protein 4 [Source:UniProtKB/Swiss-Prot;Acc:Q2TNK5]	1345.49	489.723	92.5288	234.489	-2.4841	9.08095	1.53e-08	6.98e-07	DOWN
ENSSSCG00000008074			29.8586	29.7323	5.70662	0.654998	-3.40282	4.1169	1.58e-08	7.21e-07	DOWN
ENSSSCG00000007279	DYNLRB1	dynein light chain roadblock-type 1 [Source:HGNC Symbol;Acc:HGNC:15468]	46.1767	54.1816	262.097	214.403	2.24613	7.16929	1.6e-08	7.28e-07	UP
ENSSSCG00000021442	FCF1	FCF1 rRNA-processing protein [Source:HGNC Symbol;Acc:HGNC:20220]	25.2294	48.53	185.465	166.369	2.25337	6.72998	1.61e-08	7.32e-07	UP
ENSSSCG00000021503	BCHE	butyrylcholinesterase [Source:HGNC Symbol;Acc:HGNC:983]	127.304	95.217	24.8646	18.3399	-2.37491	6.07252	1.64e-08	7.42e-07	DOWN
ENSSSCG00000029944		fatty acid synthase [Source:RefSeq peptide;Acc:NP_001093400]	327.288	114.752	28.9407	62.4431	-2.25933	7.06931	1.67e-08	7.52e-07	DOWN
ENSSSCG00000005381			316.756	371.285	95.7897	46.0682	-2.28685	7.70259	1.7e-08	7.66e-07	DOWN
ENSSSCG00000026370			29.7429	23.9578	2.44569	2.40166	-3.4606	3.95954	1.72e-08	7.71e-07	DOWN
ENSSSCG00000003371	GPR153	G protein-coupled receptor 153 [Source:HGNC Symbol;Acc:HGNC:23618]	69.4387	20.0263	6.52185	5.45832	-2.9109	4.71593	1.72e-08	7.71e-07	DOWN
ENSSSCG00000022092			124.874	130.478	24.4569	26.4182	-2.32397	6.27504	1.82e-08	8.15e-07	DOWN
ENSSSCG00000005078	DAAM1	dishevelled associated activator of morphogenesis 1 [Source:HGNC Symbol;Acc:HGNC:18142]	206.001	245.844	40.354	54.1465	-2.25127	7.10312	1.91e-08	8.52e-07	DOWN
ENSSSCG00000011176			0.810118	6.63448	37.5006	25.9816	3.08597	4.11639	1.97e-08	8.77e-07	UP
ENSSSCG00000012443	CYSLTR1	cysteinyl leukotriene receptor 1 [Source:HGNC Symbol;Acc:HGNC:17451]	15.1608	35.8753	3.66854	1.09166	-3.54482	3.88953	2.02e-08	8.95e-07	DOWN
ENSSSCG00000024596	NOCT	nocturnin [Source:HGNC Symbol;Acc:HGNC:14254]	167.579	132.69	26.495	34.9332	-2.28085	6.51291	2.03e-08	8.98e-07	DOWN
ENSSSCG00000029245			137.72	142.641	23.6417	33.1866	-2.29175	6.41275	2.05e-08	9.06e-07	DOWN
ENSSSCG00000001711			92.9321	36.3668	12.2285	9.16997	-2.60983	5.26932	2.06e-08	9.07e-07	DOWN
ENSSSCG00000008692	ADD1	adducin 1 [Source:HGNC Symbol;Acc:HGNC:243]	233.43	180.974	32.6093	54.1465	-2.24518	6.97963	2.09e-08	9.18e-07	DOWN
ENSSSCG00000015874	ACVR1	activin A receptor type 1 [Source:HGNC Symbol;Acc:HGNC:171]	99.7602	100.009	17.5275	20.5233	-2.38474	5.91526	2.1e-08	9.2e-07	DOWN
ENSSSCG00000021208			912.192	1244.33	251.091	130.345	-2.50168	9.31146	2.11e-08	9.2e-07	DOWN
ENSSSCG00000028808			28.9328	65.6076	4.89139	8.07831	-2.82559	4.79703	2.11e-08	9.2e-07	DOWN
ENSSSCG00000015617	G0S2	G0/G1 switch 2 [Source:HGNC Symbol;Acc:HGNC:30229]	100.107	23.0978	4.89139	14.41	-2.6149	5.19361	2.16e-08	9.4e-07	DOWN
ENSSSCG00000028792			17.8226	15.3576	1.22285	0.654998	-4.20855	3.27082	2.19e-08	9.49e-07	DOWN
ENSSSCG00000017986		nudE nuclear distribution gene E homolog (A. nidulans)-like 1 [Source:RefSeq peptide;Acc:NP_001230791]	65.0409	63.6418	13.4513	8.07831	-2.6063	5.26386	2.29e-08	9.92e-07	DOWN
ENSSSCG00000030054			21.6417	31.2066	133.29	121.83	2.27015	6.26216	2.31e-08	9.99e-07	UP
ENSSSCG00000022473	A4GNT	alpha-1,4-N-acetylglucosaminyltransferase [Source:HGNC Symbol;Acc:HGNC:17968]	0.115731	0.737164	16.7122	5.23998	4.60573	2.36839	2.39e-08	1.03e-06	UP
ENSSSCG00000012068	ETS2	ETS proto-oncogene 2, transcription factor [Source:HGNC Symbol;Acc:HGNC:3489]	119.55	111.189	13.8589	31.4399	-2.32067	6.12807	2.4e-08	1.03e-06	DOWN
ENSSSCG00000021357			49.6486	21.0092	4.89139	3.49332	-3.10025	4.36959	2.45e-08	1.05e-06	DOWN
ENSSSCG00000015071	SIK3	SIK family kinase 3 [Source:HGNC Symbol;Acc:HGNC:29165]	141.076	103.694	26.495	22.9249	-2.31222	6.2176	2.45e-08	1.05e-06	DOWN
ENSSSCG00000002345			115.731	129.987	28.1255	21.6149	-2.31228	6.22347	2.46e-08	1.05e-06	DOWN
ENSSSCG00000006729	FAM46C	family with sequence similarity 46 member C [Source:HGNC Symbol;Acc:HGNC:24712]	63.6521	36.6125	7.7447	6.98664	-2.77089	4.89026	2.48e-08	1.05e-06	DOWN
ENSSSCG00000009045	HHIP	hedgehog interacting protein [Source:HGNC Symbol;Acc:HGNC:14866]	77.4241	49.5128	12.2285	8.95164	-2.59926	5.24464	2.59e-08	1.1e-06	DOWN
ENSSSCG00000022734			122.791	80.5966	20.3808	19.2133	-2.3621	5.9455	2.61e-08	1.1e-06	DOWN
ENSSSCG00000006536			163.065	135.392	26.495	35.3699	-2.26161	6.50743	2.61e-08	1.1e-06	DOWN
ENSSSCG00000023243			83.905	90.0569	20.7884	12.0083	-2.42987	5.71532	2.62e-08	1.1e-06	DOWN
ENSSSCG00000004012	THBS2	thrombospondin 2 [Source:HGNC Symbol;Acc:HGNC:11786]	224.055	45.7042	27.7179	27.7282	-2.282	6.36095	2.64e-08	1.11e-06	DOWN
ENSSSCG00000030776	CH242-9E10.1		92.8163	48.0385	4.89139	18.7766	-2.51084	5.39571	2.64e-08	1.11e-06	DOWN
ENSSSCG00000016123			49.07	58.3588	10.598	6.11331	-2.71746	4.99576	2.69e-08	1.13e-06	DOWN
ENSSSCG00000012567			14.4664	15.6033	0.815231	0.654998	-4.35039	3.13233	2.71e-08	1.13e-06	DOWN
ENSSSCG00000016636	TES	testin [Source:RefSeq peptide;Acc:NP_001116672]	19.9057	50.1271	114.132	211.128	2.21926	6.62669	2.71e-08	1.13e-06	UP
ENSSSCG00000018094	CYTB	cytochrome b (mitochondrion) [Source:RefSeq peptide;Acc:NP_008646]	181.235	161.316	540.498	1310.21	2.43426	9.09898	2.72e-08	1.13e-06	UP
ENSSSCG00000012571	COL4A6	collagen type IV alpha 6 chain [Source:HGNC Symbol;Acc:HGNC:2208]	73.2578	43.6155	11.0056	7.85997	-2.64949	5.1219	2.74e-08	1.14e-06	DOWN
ENSSSCG00000008088	IL1B1	Interleukin-1 beta [Source:UniProtKB/Swiss-Prot;Acc:P26889]	306.803	100.254	17.5275	68.3381	-2.22022	6.95654	2.75e-08	1.14e-06	DOWN
ENSSSCG00000028691	SULT1C3	sulfotransferase family 1C member 3 [Source:HGNC Symbol;Acc:HGNC:33543]	2100.52	810.02	219.297	276.191	-2.55359	9.7355	2.86e-08	1.18e-06	DOWN
ENSSSCG00000009334	HSPH1	heat shock protein 105 kDa [Source:RefSeq peptide;Acc:NP_001090973]	746.581	1430.59	179.759	211.564	-2.47523	9.32878	2.94e-08	1.21e-06	DOWN
ENSSSCG00000006132	MMP16	matrix metallopeptidase 16 [Source:HGNC Symbol;Acc:HGNC:7162]	94.668	138.095	23.2341	23.7983	-2.30517	6.14611	3.07e-08	1.26e-06	DOWN
ENSSSCG00000004199			304.257	288.354	63.1804	63.5348	-2.22504	7.49753	3.08e-08	1.26e-06	DOWN
ENSSSCG00000014032	NHP2	NHP2 ribonucleoprotein [Source:HGNC Symbol;Acc:HGNC:14377]	25.1136	18.7977	100.681	113.751	2.28737	6.00942	3.09e-08	1.27e-06	UP
ENSSSCG00000010123	CLDN5	claudin 5 [Source:HGNC Symbol;Acc:HGNC:2047]	116.541	52.3386	6.52185	24.2349	-2.40475	5.66887	3.12e-08	1.28e-06	DOWN
ENSSSCG00000024583			49.4172	37.9639	8.96755	3.49332	-2.87592	4.69084	3.21e-08	1.31e-06	DOWN
ENSSSCG00000002755	NFAT5	nuclear factor of activated T-cells 5 [Source:HGNC Symbol;Acc:HGNC:7774]	335.389	393.646	89.6755	65.0631	-2.23961	7.79311	3.36e-08	1.37e-06	DOWN
ENSSSCG00000027341			162.486	105.537	31.3864	24.6716	-2.26394	6.35545	3.43e-08	1.39e-06	DOWN
ENSSSCG00000000038	CYB5R3	cytochrome b5 reductase 3 [Source:HGNC Symbol;Acc:HGNC:2873]	252.178	90.1797	26.0874	46.7232	-2.21913	6.71032	3.44e-08	1.39e-06	DOWN
ENSSSCG00000022301			21.526	19.7806	85.1917	116.808	2.29141	5.92417	3.59e-08	1.45e-06	UP
ENSSSCG00000027331	COL6A3	collagen type VI alpha 3 chain [Source:HGNC Symbol;Acc:HGNC:2213]	492.899	198.789	62.3652	85.5864	-2.22088	7.71987	3.83e-08	1.54e-06	DOWN
ENSSSCG00000022049	HIST1H4D	Histone H4 [Source:UniProtKB/Swiss-Prot;Acc:P62802]	229.842	84.0367	22.0112	44.5399	-2.21959	6.58551	3.85e-08	1.55e-06	DOWN
ENSSSCG00000001573	PIM1	Pim-1 proto-oncogene, serine/threonine kinase [Source:HGNC Symbol;Acc:HGNC:8986]	188.294	148.907	26.495	45.6315	-2.21146	6.68988	3.88e-08	1.56e-06	DOWN
ENSSSCG00000022208	TNFRSF1B	TNF receptor superfamily member 1B [Source:HGNC Symbol;Acc:HGNC:11917]	161.908	80.8423	28.1255	22.2699	-2.27504	6.21237	3.95e-08	1.58e-06	DOWN
ENSSSCG00000010893	CFH	complement factor H precursor [Source:RefSeq peptide;Acc:NP_999446]	237.827	250.513	77.447	29.9116	-2.20048	7.2262	4.04e-08	1.61e-06	DOWN
ENSSSCG00000027628			117.004	133.672	26.495	25.7633	-2.26204	6.25928	4.11e-08	1.64e-06	DOWN
ENSSSCG00000001454	SLA-DRB2		51.0374	42.0183	4.07616	9.16997	-2.75454	4.78225	4.17e-08	1.66e-06	DOWN
ENSSSCG00000003655			91.3118	72.4878	13.4513	17.2483	-2.40283	5.63006	4.2e-08	1.67e-06	DOWN
ENSSSCG00000005227			37.9598	57.8674	200.955	230.559	2.17135	7.04093	4.24e-08	1.68e-06	UP
ENSSSCG00000015085	IL10RA		68.0499	49.7586	10.1904	9.3883	-2.59159	5.13909	4.32e-08	1.71e-06	DOWN
ENSSSCG00000027312	PTCH1	patched 1 [Source:HGNC Symbol;Acc:HGNC:9585]	115.268	71.6278	21.196	15.7199	-2.35104	5.8282	4.33e-08	1.71e-06	DOWN
ENSSSCG00000009157	TET2	tet methylcytosine dioxygenase 2 [Source:HGNC Symbol;Acc:HGNC:25941]	324.279	331.478	68.0718	74.2331	-2.20272	7.64671	4.57e-08	1.8e-06	DOWN
ENSSSCG00000021913			40.2744	17.9377	1.63046	4.36665	-3.18116	4.08758	4.76e-08	1.87e-06	DOWN
ENSSSCG00000001000	ECI2	enoyl-CoA delta isomerase 2, mitochondrial [Source:RefSeq peptide;Acc:NP_001106914]	26.0395	29.118	102.312	152.396	2.20941	6.27423	4.86e-08	1.9e-06	UP
ENSSSCG00000009224			42.0104	31.2066	5.299	4.14832	-2.97003	4.43059	4.92e-08	1.92e-06	DOWN
ENSSSCG00000011683	PCOLCE2	procollagen C-endopeptidase enhancer 2 [Source:HGNC Symbol;Acc:HGNC:8739]	5.55509	7.4945	41.5768	44.3215	2.71669	4.61559	4.93e-08	1.92e-06	UP
ENSSSCG00000030577	PBDC1	polysaccharide biosynthesis domain containing 1 [Source:HGNC Symbol;Acc:HGNC:28790]	25.2294	36.3668	124.73	156.326	2.19113	6.41854	4.97e-08	1.93e-06	UP
ENSSSCG00000028137			47.5655	44.3527	6.52185	6.98664	-2.75774	4.76874	5e-08	1.94e-06	DOWN
ENSSSCG00000027531			22.2204	22.4835	3.26093	0.873331	-3.57222	3.70901	5.01e-08	1.94e-06	DOWN
ENSSSCG00000016859	C7	complement component C7 precursor [Source:RefSeq peptide;Acc:NP_999447]	265.487	170.531	53.8053	42.7932	-2.17826	7.06617	5.13e-08	1.98e-06	DOWN
ENSSSCG00000000094	SUN2	Sad1 and UNC84 domain containing 2 [Source:HGNC Symbol;Acc:HGNC:14210]	118.277	96.5685	18.3427	25.5449	-2.2786	6.03515	5.28e-08	2.04e-06	DOWN
ENSSSCG00000012832	MXRA5	matrix remodeling associated 5 [Source:HGNC Symbol;Acc:HGNC:7539]	167.463	88.7054	33.8321	20.9599	-2.23902	6.2961	5.34e-08	2.05e-06	DOWN
ENSSSCG00000002815	ADGRG1	adhesion G protein-coupled receptor G1 [Source:HGNC Symbol;Acc:HGNC:4512]	201.604	145.59	25.6798	49.9982	-2.18224	6.73651	5.34e-08	2.05e-06	DOWN
ENSSSCG00000010011			89.6916	68.9248	18.3427	12.0083	-2.40388	5.58786	5.37e-08	2.06e-06	DOWN
ENSSSCG00000010295	ECD	ecdysoneless cell cycle regulator [Source:HGNC Symbol;Acc:HGNC:17029]	26.5024	30.3466	130.029	130.781	2.19717	6.30781	5.44e-08	2.08e-06	UP
ENSSSCG00000004394	RPF2	ribosome production factor 2 homolog [Source:HGNC Symbol;Acc:HGNC:20870]	13.3091	21.7463	85.1917	88.2064	2.30621	5.69814	5.65e-08	2.16e-06	UP
ENSSSCG00000009761		nuclear receptor corepressor 2 [Source:RefSeq peptide;Acc:NP_001038041]	174.985	51.8472	27.3103	20.3049	-2.26162	6.11837	5.75e-08	2.19e-06	DOWN
ENSSSCG00000021273			137.604	99.64	24.8646	25.1083	-2.24598	6.1834	5.8e-08	2.2e-06	DOWN
ENSSSCG00000003481	PADI1	peptidyl arginine deiminase 1 [Source:HGNC Symbol;Acc:HGNC:18367]	0.810118	2.70293	18.7503	19.4316	3.435	3.34712	5.98e-08	2.27e-06	UP
ENSSSCG00000013411	WEE1	WEE1 G2 checkpoint kinase [Source:HGNC Symbol;Acc:HGNC:12761]	355.179	489.845	81.9308	100.433	-2.20988	8.00974	6.22e-08	2.35e-06	DOWN
ENSSSCG00000012557			53.9307	94.9713	16.3046	11.79	-2.41981	5.49507	6.23e-08	2.35e-06	DOWN
ENSSSCG00000024791	CD59	CD59 molecule [Source:HGNC Symbol;Acc:HGNC:1689]	293.378	170.531	51.3596	52.3998	-2.15988	7.15774	6.33e-08	2.38e-06	DOWN
ENSSSCG00000022408			221.856	144.116	40.354	41.0465	-2.16775	6.81649	6.39e-08	2.4e-06	DOWN
ENSSSCG00000014118			15.3922	47.4242	3.66854	3.71165	-3.08033	4.20482	6.53e-08	2.45e-06	DOWN
ENSSSCG00000025463			142.928	302.36	48.5063	51.3082	-2.15579	7.09943	6.67e-08	2.5e-06	DOWN
ENSSSCG00000015294	CR1		50.343	218.323	35.4626	23.1433	-2.20796	6.36866	6.84e-08	2.56e-06	DOWN
ENSSSCG00000002544	PPP1R13B	protein phosphatase 1 regulatory subunit 13B [Source:HGNC Symbol;Acc:HGNC:14950]	78.0028	61.6761	13.8589	12.0083	-2.43844	5.40122	7.07e-08	2.64e-06	DOWN
ENSSSCG00000026635			63.6521	77.1565	13.4513	12.6633	-2.43189	5.4129	7.15e-08	2.66e-06	DOWN
ENSSSCG00000027830			6.7124	5.40587	19.5656	59.6048	2.71884	4.51766	7.22e-08	2.68e-06	UP
ENSSSCG00000001234	TRIM10	tripartite motif containing 10 [Source:HGNC Symbol;Acc:HGNC:10072]	34.2564	51.9701	8.55993	4.36665	-2.78315	4.6807	7.26e-08	2.69e-06	DOWN
ENSSSCG00000004938	DENND4A	DENN domain containing 4A [Source:HGNC Symbol;Acc:HGNC:24321]	422.534	453.724	104.35	86.2414	-2.20242	8.06379	7.44e-08	2.75e-06	DOWN
ENSSSCG00000003920	HPDL	4-hydroxyphenylpyruvate dioxygenase like [Source:HGNC Symbol;Acc:HGNC:28242]	2.19889	1.35147	12.2285	25.1083	3.3921	3.34679	7.64e-08	2.82e-06	UP
ENSSSCG00000012793	HCFC1	host cell factor C1 [Source:HGNC Symbol;Acc:HGNC:4839]	113.532	42.7555	14.6742	15.5016	-2.36897	5.57	7.78e-08	2.86e-06	DOWN
ENSSSCG00000022427	RGS1	regulator of G-protein signaling 1 [Source:HGNC Symbol;Acc:HGNC:9991]	86.4511	40.7897	16.3046	6.98664	-2.49272	5.26581	7.82e-08	2.87e-06	DOWN
ENSSSCG00000031039	CH242-138G12.1		96.9827	45.4584	8.15231	18.1216	-2.40001	5.43001	8.24e-08	3.02e-06	DOWN
ENSSSCG00000023899			109.945	39.684	17.1199	11.79	-2.38826	5.50769	8.42e-08	3.08e-06	DOWN
ENSSSCG00000014184	PAM	peptidylglycine alpha-amidating monooxygenase [Source:HGNC Symbol;Acc:HGNC:8596]	841.365	1850.77	202.993	294.531	-2.43468	9.64087	8.77e-08	3.2e-06	DOWN
ENSSSCG00000002263	SLCO3A1	solute carrier organic anion transporter family member 3A1 [Source:HGNC Symbol;Acc:HGNC:10952]	43.5149	51.7243	8.55993	6.54998	-2.67095	4.83095	8.79e-08	3.21e-06	DOWN
ENSSSCG00000008510	LTBP1	latent transforming growth factor beta binding protein 1 [Source:HGNC Symbol;Acc:HGNC:6714]	127.42	124.704	757.35	429.46	2.23386	8.48918	8.94e-08	3.25e-06	UP
ENSSSCG00000001499	DST	dystonin [Source:HGNC Symbol;Acc:HGNC:1090]	1202.68	1217.67	221.335	235.144	-2.40628	9.4921	8.97e-08	3.26e-06	DOWN
ENSSSCG00000023287			15.3922	29.8551	2.03808	2.18333	-3.40048	3.72879	9.31e-08	3.37e-06	DOWN
ENSSSCG00000011756	NLGN1	neuroligin 1 [Source:HGNC Symbol;Acc:HGNC:14291]	48.8385	53.0758	11.4132	5.67665	-2.61746	4.93542	9.65e-08	3.49e-06	DOWN
ENSSSCG00000009580	S1PR3	sphingosine-1-phosphate receptor 3 [Source:HGNC Symbol;Acc:HGNC:3167]	55.6667	70.8906	5.299	17.0299	-2.44491	5.25399	9.74e-08	3.52e-06	DOWN
ENSSSCG00000025822	SFRP1	secreted frizzled related protein 1 [Source:HGNC Symbol;Acc:HGNC:10776]	110.87	52.0929	17.9351	14.6283	-2.33106	5.63652	9.83e-08	3.54e-06	DOWN
ENSSSCG00000009202	MMRN1	multimerin 1 [Source:HGNC Symbol;Acc:HGNC:7178]	193.271	117.209	44.4301	25.9816	-2.15341	6.58564	9.92e-08	3.56e-06	DOWN
ENSSSCG00000003488			201.835	133.304	40.7616	35.3699	-2.14102	6.69582	9.96e-08	3.57e-06	DOWN
ENSSSCG00000012026	ADAMTS1	A disintegrin and metalloproteinase with thrombospondin motifs 1 precursor [Source:RefSeq peptide;Acc:NP_001138315]	356.915	273.734	45.2453	97.3764	-2.13495	7.60169	1.01e-07	3.6e-06	DOWN
ENSSSCG00000011020	KIAA1462	KIAA1462 [Source:HGNC Symbol;Acc:HGNC:29283]	147.789	96.9371	23.2341	30.1299	-2.18843	6.23659	1.02e-07	3.63e-06	DOWN
ENSSSCG00000018045			100.918	53.1987	14.6742	15.5016	-2.34867	5.5532	1.03e-07	3.68e-06	DOWN
ENSSSCG00000007435			146.053	123.721	25.6798	34.0599	-2.16625	6.37951	1.04e-07	3.68e-06	DOWN
ENSSSCG00000016497	DENND2A	DENN domain containing 2A [Source:HGNC Symbol;Acc:HGNC:22212]	151.029	102.343	33.0169	23.1433	-2.18361	6.28945	1.05e-07	3.71e-06	DOWN
ENSSSCG00000015825	ADGRA2	adhesion G protein-coupled receptor A2 [Source:HGNC Symbol;Acc:HGNC:17849]	354.947	195.226	49.3215	76.4164	-2.12285	7.40835	1.05e-07	3.73e-06	DOWN
ENSSSCG00000015841	TEX15	testis expressed 15, meiosis and synapsis associated [Source:HGNC Symbol;Acc:HGNC:11738]	112.143	303.957	55.8434	40.1732	-2.12121	7.00952	1.08e-07	3.82e-06	DOWN
ENSSSCG00000001657	CUL7	cullin 7 [Source:HGNC Symbol;Acc:HGNC:21024]	100.57	68.9248	18.7503	15.7199	-2.30409	5.69629	1.09e-07	3.85e-06	DOWN
ENSSSCG00000014007	FLT4	fms related tyrosine kinase 4 [Source:HGNC Symbol;Acc:HGNC:3767]	125.568	38.0868	16.7122	16.1566	-2.31631	5.64413	1.1e-07	3.87e-06	DOWN
ENSSSCG00000009111	SYNPO2	synaptopodin 2 [Source:HGNC Symbol;Acc:HGNC:17732]	111.68	124.335	35.8702	16.3749	-2.19884	6.18718	1.11e-07	3.91e-06	DOWN
ENSSSCG00000022246			168.504	72.6106	20.3808	32.3132	-2.17922	6.21631	1.15e-07	4.04e-06	DOWN
ENSSSCG00000002987			34.1407	21.132	1.63046	4.36665	-3.10706	4.02265	1.15e-07	4.04e-06	DOWN
ENSSSCG00000012396	MED12	mediator complex subunit 12 [Source:HGNC Symbol;Acc:HGNC:11957]	163.991	111.189	33.8321	28.1649	-2.15457	6.41176	1.19e-07	4.17e-06	DOWN
ENSSSCG00000018082	COX3	Cytochrome c oxidase subunit 3 [Source:UniProtKB/Swiss-Prot;Acc:Q35916]	765.445	1034.49	5053.21	7470.91	2.79871	11.8061	1.24e-07	4.32e-06	UP
ENSSSCG00000015305	GTPBP10	GTP binding protein 10 [Source:HGNC Symbol;Acc:HGNC:25106]	18.7484	37.2268	116.578	129.69	2.13816	6.23666	1.28e-07	4.45e-06	UP
ENSSSCG00000027652	KLHL15	kelch like family member 15 [Source:HGNC Symbol;Acc:HGNC:29347]	171.051	211.32	37.9083	50.4348	-2.10739	6.88935	1.28e-07	4.45e-06	DOWN
ENSSSCG00000003326	PEG3	paternally expressed 3 [Source:HGNC Symbol;Acc:HGNC:8826]	141.423	78.2622	12.6361	34.4966	-2.18887	6.07971	1.29e-07	4.47e-06	DOWN
ENSSSCG00000012520	BHLHB9	basic helix-loop-helix domain containing, class B, 9 [Source:HGNC Symbol;Acc:HGNC:29353]	86.5669	210.092	32.2016	35.5882	-2.12618	6.52295	1.41e-07	4.88e-06	DOWN
ENSSSCG00000028067			35.4137	14.3747	3.26093	2.18333	-3.22725	3.87756	1.43e-07	4.95e-06	DOWN
ENSSSCG00000029488	ADAMTS1		109.482	160.21	24.8646	36.0249	-2.13592	6.38405	1.47e-07	5.08e-06	DOWN
ENSSSCG00000011592	PLXND1	plexin D1 [Source:HGNC Symbol;Acc:HGNC:9107]	286.087	154.804	41.1692	61.7881	-2.09089	7.09647	1.48e-07	5.08e-06	DOWN
ENSSSCG00000027206	PARD6B	uncharacterized protein LOC100151957 [Source:RefSeq peptide;Acc:NP_001124004]	66.4296	245.107	30.5712	41.0465	-2.11289	6.59465	1.5e-07	5.16e-06	DOWN
ENSSSCG00000028527	TNKS1BP1	tankyrase 1 binding protein 1 [Source:HGNC Symbol;Acc:HGNC:19081]	362.354	191.294	51.7672	77.2898	-2.09502	7.42264	1.5e-07	5.16e-06	DOWN
ENSSSCG00000011102	NRP1	neuropilin 1 [Source:HGNC Symbol;Acc:HGNC:8004]	553.426	481.982	124.323	105.673	-2.17157	8.3093	1.55e-07	5.29e-06	DOWN
ENSSSCG00000008959	CXCL2	C-X-C motif chemokine 2 precursor [Source:RefSeq peptide;Acc:NP_001001861]	164.57	124.458	17.1199	48.4698	-2.11416	6.48511	1.58e-07	5.38e-06	DOWN
ENSSSCG00000021646	KLF9	Krueppel-like factor 9 [Source:UniProtKB/Swiss-Prot;Acc:P79288]	270.348	154.559	46.0606	53.7098	-2.08727	7.04481	1.58e-07	5.38e-06	DOWN
ENSSSCG00000005317	TLN1	talin 1 [Source:HGNC Symbol;Acc:HGNC:11845]	995.75	580.271	143.481	186.456	-2.25459	8.89906	1.58e-07	5.38e-06	DOWN
ENSSSCG00000016364	GPC1	glypican 1 [Source:HGNC Symbol;Acc:HGNC:4449]	580.391	361.825	80.3003	131.218	-2.15103	8.17664	1.6e-07	5.43e-06	DOWN
ENSSSCG00000001134			169.893	78.0165	14.2666	40.8282	-2.14053	6.26085	1.6e-07	5.43e-06	DOWN
ENSSSCG00000016974	MAP1B	microtubule associated protein 1B [Source:HGNC Symbol;Acc:HGNC:6836]	548.102	508.397	116.17	118.555	-2.1699	8.33842	1.64e-07	5.54e-06	DOWN
ENSSSCG00000006709	NOTCH2	notch 2 [Source:HGNC Symbol;Acc:HGNC:7882]	984.293	1028.34	180.981	225.101	-2.30827	9.2422	1.64e-07	5.54e-06	DOWN
ENSSSCG00000012238			20.8316	45.7042	3.26093	5.45832	-2.88243	4.30144	1.64e-07	5.54e-06	DOWN
ENSSSCG00000013270	CRY2	cryptochrome circadian clock 2 [Source:HGNC Symbol;Acc:HGNC:2385]	106.936	71.7506	15.897	21.6149	-2.23879	5.77965	1.66e-07	5.57e-06	DOWN
ENSSSCG00000008799			75.2252	101.606	24.8646	12.8816	-2.25249	5.76697	1.68e-07	5.64e-06	DOWN
ENSSSCG00000004249	CEP85L	centrosomal protein 85 like [Source:HGNC Symbol;Acc:HGNC:21638]	126.957	151.733	34.2397	29.9116	-2.122	6.43541	1.7e-07	5.7e-06	DOWN
ENSSSCG00000016237			111.912	193.137	39.5387	31.4399	-2.10852	6.56729	1.71e-07	5.72e-06	DOWN
ENSSSCG00000000907	PLXNC1	plexin C1 [Source:HGNC Symbol;Acc:HGNC:9106]	220.236	169.548	59.9195	32.5316	-2.08735	6.92319	1.73e-07	5.77e-06	DOWN
ENSSSCG00000011051			24.7665	30.2237	97.0125	141.261	2.11769	6.19486	1.75e-07	5.83e-06	UP
ENSSSCG00000022172			26.8496	20.3949	3.66854	1.52833	-3.26908	3.80473	1.78e-07	5.91e-06	DOWN
ENSSSCG00000004081			285.972	172.988	61.1424	47.8148	-2.07844	7.158	1.79e-07	5.96e-06	DOWN
ENSSSCG00000030071			109.713	62.1675	15.897	20.0866	-2.24538	5.72378	1.82e-07	6.05e-06	DOWN
ENSSSCG00000007544			114.69	56.0245	16.3046	19.4316	-2.24786	5.71403	1.84e-07	6.09e-06	DOWN
ENSSSCG00000012971	EFEMP2	EGF containing fibulin like extracellular matrix protein 2 [Source:HGNC Symbol;Acc:HGNC:3219]	86.3354	63.1504	17.5275	12.8816	-2.31013	5.5179	1.87e-07	6.17e-06	DOWN
ENSSSCG00000014825	RELT	RELT tumor necrosis factor receptor [Source:HGNC Symbol;Acc:HGNC:13764]	63.3049	27.6436	6.92947	7.85997	-2.609	4.77258	1.88e-07	6.19e-06	DOWN
ENSSSCG00000025729	IRS1	insulin receptor substrate 1 [Source:HGNC Symbol;Acc:HGNC:6125]	88.5343	37.5954	11.0056	12.8816	-2.3907	5.2628	1.9e-07	6.24e-06	DOWN
ENSSSCG00000024061	TNNI1	troponin I1, slow skeletal type [Source:HGNC Symbol;Acc:HGNC:11945]	31.5946	22.2378	4.07616	2.40166	-3.10012	3.99569	1.91e-07	6.26e-06	DOWN
ENSSSCG00000030160			200.331	66.5905	15.4894	45.1949	-2.1095	6.37218	1.94e-07	6.37e-06	DOWN
ENSSSCG00000009230	WDFY3	WD repeat and FYVE domain containing 3 [Source:HGNC Symbol;Acc:HGNC:20751]	407.142	327.178	87.6374	84.0581	-2.09675	7.82883	2.06e-07	6.73e-06	DOWN
ENSSSCG00000001469	SLA-DMB		66.8926	51.4786	15.0818	7.42331	-2.43119	5.17191	2.09e-07	6.84e-06	DOWN
ENSSSCG00000010926	SYT2	synaptotagmin 2 [Source:HGNC Symbol;Acc:HGNC:11510]	89.2287	79.4908	19.1579	16.5933	-2.24322	5.6995	2.11e-07	6.9e-06	DOWN
ENSSSCG00000030378	LIMK1	LIM domain kinase 1 [Source:HGNC Symbol;Acc:HGNC:6613]	90.2702	50.6186	14.6742	13.5366	-2.32265	5.43095	2.14e-07	6.96e-06	DOWN
ENSSSCG00000027669			132.396	65.3619	26.9026	17.0299	-2.18591	5.93663	2.19e-07	7.13e-06	DOWN
ENSSSCG00000021363	CHD3	chromodomain helicase DNA binding protein 3 [Source:HGNC Symbol;Acc:HGNC:1918]	277.639	212.426	55.8434	61.5698	-2.05949	7.25481	2.25e-07	7.29e-06	DOWN
ENSSSCG00000016451	GIMAP1	GTPase, IMAP family member 1 [Source:HGNC Symbol;Acc:HGNC:23237]	110.292	17.5691	6.52185	17.6849	-2.35329	5.28391	2.28e-07	7.38e-06	DOWN
ENSSSCG00000023188			96.0568	54.4273	10.1904	20.3049	-2.27209	5.52845	2.35e-07	7.61e-06	DOWN
ENSSSCG00000009057			58.5599	35.261	5.299	10.2616	-2.54806	4.82091	2.4e-07	7.75e-06	DOWN
ENSSSCG00000018084	ND3	NADH-ubiquinone oxidoreductase chain 3 [Source:UniProtKB/Swiss-Prot;Acc:O79880]	51.9633	64.2561	205.438	270.951	2.03617	7.21012	2.45e-07	7.89e-06	UP
ENSSSCG00000004242	TBC1D32	TBC1 domain family member 32 [Source:HGNC Symbol;Acc:HGNC:21485]	139.34	165.125	46.4682	26.1999	-2.08001	6.57107	2.48e-07	7.97e-06	DOWN
ENSSSCG00000016754	AEBP1	AE binding protein 1 [Source:HGNC Symbol;Acc:HGNC:303]	83.4421	22.7292	8.55993	10.48	-2.46539	5.00905	2.51e-07	8.04e-06	DOWN
ENSSSCG00000004043			30.553	16.8319	1.22285	3.71165	-3.14923	3.80804	2.53e-07	8.1e-06	DOWN
ENSSSCG00000025905	FAM103A1	family with sequence similarity 103 member A1 [Source:HGNC Symbol;Acc:HGNC:31022]	12.2675	18.0605	72.5556	71.3948	2.24584	5.43865	2.54e-07	8.11e-06	UP
ENSSSCG00000016578	FLNC	filamin C [Source:HGNC Symbol;Acc:HGNC:3756]	321.501	174.462	44.4301	74.8881	-2.04723	7.27345	2.56e-07	8.19e-06	DOWN
ENSSSCG00000027202			10.8787	14.0061	58.289	65.4998	2.31462	5.20968	2.58e-07	8.23e-06	UP
ENSSSCG00000009950	PIWIL3	piwi like RNA-mediated gene silencing 3 [Source:HGNC Symbol;Acc:HGNC:18443]	0.115731	2.08863	19.5656	8.29664	3.62788	2.81696	2.61e-07	8.3e-06	UP
ENSSSCG00000001834	MFGE8	milk fat globule-EGF factor 8 protein [Source:HGNC Symbol;Acc:HGNC:7036]	172.555	128.881	28.9407	42.3565	-2.0701	6.55549	2.62e-07	8.31e-06	DOWN
ENSSSCG00000004017	FRMD1	FERM domain containing 1 [Source:HGNC Symbol;Acc:HGNC:21240]	51.5003	8.1088	2.03808	5.45832	-2.90498	4.14716	2.7e-07	8.57e-06	DOWN
ENSSSCG00000015917	XIRP2		2.89328	12.2861	63.9957	24.2349	2.52582	4.66327	2.71e-07	8.59e-06	UP
ENSSSCG00000010607			3.47193	4.91443	34.6473	24.6716	2.81136	4.05185	2.77e-07	8.74e-06	UP
ENSSSCG00000009468	KCTD12	potassium channel tetramerization domain containing 12 [Source:HGNC Symbol;Acc:HGNC:14678]	56.361	13.8833	4.48377	5.67665	-2.76633	4.39307	2.8e-07	8.82e-06	DOWN
ENSSSCG00000002444	FBLN5	fibulin 5 [Source:HGNC Symbol;Acc:HGNC:3602]	80.896	49.0214	8.96755	16.3749	-2.32726	5.31185	2.83e-07	8.9e-06	DOWN
ENSSSCG00000008913	IGFBP7	insulin like growth factor binding protein 7 [Source:HGNC Symbol;Acc:HGNC:5476]	661.403	596.98	125.546	156.544	-2.15584	8.59248	2.9e-07	9.1e-06	DOWN
ENSSSCG00000002353	FAM161B	family with sequence similarity 161 member B [Source:HGNC Symbol;Acc:HGNC:19854]	2.19889	4.54584	33.4245	18.3399	2.92395	3.82845	2.96e-07	9.3e-06	UP
ENSSSCG00000017142	BAIAP2	BAI1 associated protein 2 [Source:HGNC Symbol;Acc:HGNC:947]	75.1095	45.5813	11.0056	12.2266	-2.36967	5.20391	2.97e-07	9.31e-06	DOWN
ENSSSCG00000004082			257.502	208.74	57.0662	56.7665	-2.03388	7.18846	3.07e-07	9.6e-06	DOWN
ENSSSCG00000029143			45.7138	20.272	5.299	4.14832	-2.81999	4.30302	3.1e-07	9.66e-06	DOWN
ENSSSCG00000011693	ZIC4	Zic family member 4 [Source:HGNC Symbol;Acc:HGNC:20393]	0.347193	2.08863	19.9732	8.95164	3.53828	2.88441	3.13e-07	9.75e-06	UP
ENSSSCG00000028034			60.5274	38.2097	9.78278	7.85997	-2.49559	4.90492	3.16e-07	9.81e-06	DOWN
ENSSSCG00000024529	TRMT5	tRNA methyltransferase 5 [Source:HGNC Symbol;Acc:HGNC:23141]	17.4754	30.9609	105.572	102.18	2.10023	5.99682	3.16e-07	9.82e-06	UP
ENSSSCG00000016851	OSMR	oncostatin M receptor [Source:HGNC Symbol;Acc:HGNC:8507]	386.658	505.694	112.91	97.158	-2.08781	8.11085	3.19e-07	9.89e-06	DOWN
ENSSSCG00000006735			163.065	125.195	33.8321	35.1516	-2.06147	6.49437	3.21e-07	9.92e-06	DOWN
ENSSSCG00000008655			107.398	51.2329	15.897	17.9033	-2.22442	5.61406	3.24e-07	9.99e-06	DOWN
ENSSSCG00000007509	PMEPA1	prostate transmembrane protein, androgen induced 1 [Source:HGNC Symbol;Acc:HGNC:14107]	119.087	100.5	18.3427	31.8766	-2.11032	6.09462	3.27e-07	1.01e-05	DOWN
ENSSSCG00000021786			46.5239	34.401	8.96755	4.36665	-2.64895	4.60931	3.28e-07	1.01e-05	DOWN
ENSSSCG00000007000	FAT1	FAT tumor suppressor homolog 1 [Source:RefSeq peptide;Acc:NP_001177099]	1139.14	1082.77	249.868	211.346	-2.26876	9.39159	3.37e-07	1.04e-05	DOWN
ENSSSCG00000016810			103.116	69.1706	21.6036	16.3749	-2.19145	5.73878	3.4e-07	1.04e-05	DOWN
ENSSSCG00000001914	LOXL1	lysyl oxidase like 1 [Source:HGNC Symbol;Acc:HGNC:6665]	97.4456	18.3062	10.598	11.5716	-2.37809	5.14433	3.45e-07	1.06e-05	DOWN
ENSSSCG00000023167			55.3195	31.5752	4.89139	9.3883	-2.56004	4.71201	3.48e-07	1.06e-05	DOWN
ENSSSCG00000013579	CD209		1.27304	2.21149	19.9732	14.41	3.28279	3.19154	3.53e-07	1.08e-05	UP
ENSSSCG00000013376	OTOG	otogelin [Source:HGNC Symbol;Acc:HGNC:8516]	1.8517	3.68582	26.0874	18.9949	3.01246	3.62314	3.57e-07	1.09e-05	UP
ENSSSCG00000009968	TTC28	tetratricopeptide repeat domain 28 [Source:HGNC Symbol;Acc:HGNC:29179]	243.614	194.857	62.3652	46.0682	-2.02046	7.10373	3.68e-07	1.12e-05	DOWN
ENSSSCG00000016041			16.3181	28.258	70.9251	120.301	2.10551	5.88117	3.73e-07	1.13e-05	UP
ENSSSCG00000024480			45.598	40.2983	7.7447	6.76831	-2.57111	4.69876	3.85e-07	1.17e-05	DOWN
ENSSSCG00000030517			17.7069	13.7604	2.03808	0.654998	-3.67585	3.22997	3.88e-07	1.17e-05	DOWN
ENSSSCG00000025770	ST6GAL1	ST6 beta-galactoside alpha-2,6-sialyltransferase 1 [Source:HGNC Symbol;Acc:HGNC:10860]	93.0478	162.053	28.9407	31.8766	-2.06489	6.31866	3.91e-07	1.18e-05	DOWN
ENSSSCG00000015832	MAK16	MAK16 homolog [Source:HGNC Symbol;Acc:HGNC:13703]	67.0083	94.2341	274.733	377.06	2.01598	7.66668	4.13e-07	1.24e-05	UP
ENSSSCG00000028304	ZFP36L1	ZFP36 ring finger protein like 1 [Source:HGNC Symbol;Acc:HGNC:1107]	331.454	186.871	50.952	77.2898	-2.00878	7.34448	4.22e-07	1.27e-05	DOWN
ENSSSCG00000002321			0.347193	1.96577	15.897	11.3533	3.53712	2.82149	4.22e-07	1.27e-05	UP
ENSSSCG00000007360			123.138	132.075	41.1692	20.7416	-2.06131	6.32308	4.36e-07	1.31e-05	DOWN
ENSSSCG00000025484			14.1192	28.0122	2.03808	2.40166	-3.21519	3.64577	4.38e-07	1.31e-05	DOWN
ENSSSCG00000001049	HIVEP1	human immunodeficiency virus type I enhancer binding protein 1 [Source:HGNC Symbol;Acc:HGNC:4920]	81.7061	76.0507	21.6036	13.1	-2.20406	5.61261	4.4e-07	1.31e-05	DOWN
ENSSSCG00000011609			181.582	160.087	40.7616	43.6665	-2.01482	6.74639	4.41e-07	1.31e-05	DOWN
ENSSSCG00000023279	SH3TC2	SH3 domain and tetratricopeptide repeats 2 [Source:HGNC Symbol;Acc:HGNC:29427]	93.5107	91.1626	18.3427	23.3616	-2.13675	5.84439	4.41e-07	1.31e-05	DOWN
ENSSSCG00000030391			21.7574	9.95171	2.44569	0.436665	-3.64656	3.24538	4.54e-07	1.35e-05	DOWN
ENSSSCG00000003766	DNAJB4	DnaJ heat shock protein family (Hsp40) member B4 [Source:HGNC Symbol;Acc:HGNC:14886]	196.048	359.736	61.1424	76.8531	-2.00643	7.44538	4.57e-07	1.36e-05	DOWN
ENSSSCG00000010544	DNMBP	dynamin binding protein [Source:HGNC Symbol;Acc:HGNC:30373]	167.81	77.2794	38.3159	20.9599	-2.06431	6.26473	4.58e-07	1.36e-05	DOWN
ENSSSCG00000012631	LONRF3	LON peptidase N-terminal domain and ring finger 3 [Source:HGNC Symbol;Acc:HGNC:21152]	121.402	139.201	26.495	36.2432	-2.0452	6.35215	4.59e-07	1.36e-05	DOWN
ENSSSCG00000004812	IGF1R	insulin like growth factor 1 receptor [Source:HGNC Symbol;Acc:HGNC:5465]	189.22	282.948	59.1043	59.1681	-1.99672	7.21374	4.84e-07	1.43e-05	DOWN
ENSSSCG00000001778			70.8274	24.9407	9.37516	8.07831	-2.46302	4.86662	4.93e-07	1.45e-05	DOWN
ENSSSCG00000028431			589.303	287.125	86.8221	124.668	-2.04783	8.09205	4.93e-07	1.45e-05	DOWN
ENSSSCG00000005135			35.5294	55.2873	156.117	202.394	1.98225	6.81061	4.95e-07	1.46e-05	UP
ENSSSCG00000011437	ALAS1	5'-aminolevulinate synthase 1 [Source:HGNC Symbol;Acc:HGNC:396]	228.453	70.6449	24.0493	49.1248	-2.01448	6.55411	4.98e-07	1.46e-05	DOWN
ENSSSCG00000002754	NQO1	NAD(P)H dehydrogenase, quinone 1 [Source:HGNC Symbol;Acc:HGNC:2874]	33.9092	39.8069	89.6755	203.049	1.99413	6.51881	5.15e-07	1.51e-05	UP
ENSSSCG00000014117			18.1698	61.9218	6.52185	6.76831	-2.58416	4.59724	5.21e-07	1.52e-05	DOWN
ENSSSCG00000001410	BAG6	BCL2 associated athanogene 6 [Source:HGNC Symbol;Acc:HGNC:13919]	266.644	194.857	45.653	70.0848	-1.98839	7.18172	5.22e-07	1.52e-05	DOWN
ENSSSCG00000023710	REEP1	receptor accessory protein 1 [Source:HGNC Symbol;Acc:HGNC:25786]	60.7588	86.1253	16.7122	15.065	-2.21156	5.50785	5.33e-07	1.55e-05	DOWN
ENSSSCG00000002311	SUSD6	sushi domain containing 6 [Source:HGNC Symbol;Acc:HGNC:19956]	138.762	98.2885	26.9026	30.1299	-2.0513	6.21662	5.39e-07	1.57e-05	DOWN
ENSSSCG00000013035	PPP1R14B	Protein phosphatase 1 regulatory subunit 14B [Source:UniProtKB/Swiss-Prot;Acc:Q8MIK9]	43.052	32.1895	93.344	203.704	1.98505	6.54152	5.63e-07	1.64e-05	UP
ENSSSCG00000017987	MYH10	myosin heavy chain 10 [Source:HGNC Symbol;Acc:HGNC:7568]	178.226	107.503	41.9844	29.0382	-2.01692	6.49178	5.66e-07	1.64e-05	DOWN
ENSSSCG00000014304	SEC24A	SEC24 homolog A, COPII coat complex component [Source:HGNC Symbol;Acc:HGNC:10703]	304.373	317.718	70.9251	84.7131	-1.99652	7.60943	5.69e-07	1.65e-05	DOWN
ENSSSCG00000012649	SMARCA1	SWI/SNF related, matrix associated, actin dependent regulator of chromatin, subfamily a, member 1 [Source:HGNC Symbol;Acc:HGNC:11097]	383.533	551.03	110.056	116.371	-2.04457	8.18535	5.83e-07	1.69e-05	DOWN
ENSSSCG00000006496	LMNA	lamin A/C [Source:HGNC Symbol;Acc:HGNC:6636]	1419.21	604.352	139.812	301.299	-2.19497	9.26939	5.96e-07	1.72e-05	DOWN
ENSSSCG00000030549			45.598	39.0697	7.7447	6.98664	-2.5266	4.68443	5.99e-07	1.73e-05	DOWN
ENSSSCG00000027354			29.0485	40.6669	2.85331	7.64164	-2.65776	4.38997	6.01e-07	1.73e-05	DOWN
ENSSSCG00000003768	NEXN	nexilin F-actin binding protein [Source:HGNC Symbol;Acc:HGNC:29557]	10.8787	17.0776	75.0013	54.8015	2.21046	5.2911	6.08e-07	1.75e-05	UP
ENSSSCG00000016494	BRAF	B-Raf proto-oncogene, serine/threonine kinase [Source:HGNC Symbol;Acc:HGNC:1097]	200.562	218.446	56.251	50.2165	-1.9781	7.04645	6.12e-07	1.76e-05	DOWN
ENSSSCG00000023374	SRGN	serglycin [Source:HGNC Symbol;Acc:HGNC:9361]	526.692	321.281	77.8546	130.126	-2.02302	8.04919	6.25e-07	1.79e-05	DOWN
ENSSSCG00000014568	ST5	suppression of tumorigenicity 5 [Source:HGNC Symbol;Acc:HGNC:11350]	149.987	81.5795	24.0493	31.8766	-2.04088	6.18458	6.32e-07	1.81e-05	DOWN
ENSSSCG00000022993	TBC1D8B	TBC1 domain family member 8B [Source:HGNC Symbol;Acc:HGNC:24715]	70.9432	94.4798	17.9351	19.4316	-2.14179	5.68764	6.42e-07	1.84e-05	DOWN
ENSSSCG00000010224	EGR2	early growth response 2 [Source:HGNC Symbol;Acc:HGNC:3239]	26.1552	46.4413	4.48377	6.98664	-2.62476	4.45305	6.48e-07	1.85e-05	DOWN
ENSSSCG00000016752	MYL7	myosin light chain 7 [Source:HGNC Symbol;Acc:HGNC:21719]	19.5586	35.6296	4.07616	3.49332	-2.87299	4.0487	6.71e-07	1.91e-05	DOWN
ENSSSCG00000014851	SLCO2B1	solute carrier organic anion transporter family member 2B1 [Source:HGNC Symbol;Acc:HGNC:10962]	53.5835	41.8955	9.78278	8.07831	-2.42749	4.86727	6.85e-07	1.95e-05	DOWN
ENSSSCG00000002523	CDC42BPB	CDC42 binding protein kinase beta [Source:HGNC Symbol;Acc:HGNC:1738]	366.173	212.918	59.1043	87.7697	-1.97404	7.51067	6.94e-07	1.97e-05	DOWN
ENSSSCG00000016033	GULP1	GULP, engulfment adaptor PTB domain containing 1 [Source:HGNC Symbol;Acc:HGNC:18649]	83.4421	142.027	29.3483	25.5449	-2.04145	6.14781	7e-07	1.98e-05	DOWN
ENSSSCG00000030601			63.9993	86.4939	14.6742	18.5583	-2.16757	5.54804	7.14e-07	2.02e-05	DOWN
ENSSSCG00000029061	BMP3		41.316	21.7463	6.92947	2.83832	-2.75799	4.25134	7.18e-07	2.03e-05	DOWN
ENSSSCG00000026092	SREBF2	sterol regulatory element binding transcription factor 2 [Source:HGNC Symbol;Acc:HGNC:11290]	151.145	63.1504	17.1199	34.0599	-2.04455	6.07173	7.18e-07	2.03e-05	DOWN
ENSSSCG00000011784	HTR3D	5-hydroxytryptamine receptor 3D [Source:HGNC Symbol;Acc:HGNC:24004]	0	0.614303	9.78278	5.45832	4.5473	1.86729	7.22e-07	2.03e-05	UP
ENSSSCG00000014247	ALDH7A1	aldehyde dehydrogenase 7 family member A1 [Source:HGNC Symbol;Acc:HGNC:877]	190.378	177.534	56.251	38.2082	-1.96861	6.86279	7.4e-07	2.08e-05	DOWN
ENSSSCG00000001455	SLA-DRB1		15.508	50.8643	4.48377	5.67665	-2.68321	4.32207	7.49e-07	2.11e-05	DOWN
ENSSSCG00000007465	B4GALT5	beta-1,4-galactosyltransferase 5 [Source:HGNC Symbol;Acc:HGNC:928]	180.425	185.151	48.9139	44.7582	-1.96573	6.85337	7.54e-07	2.11e-05	DOWN
ENSSSCG00000007324	SOGA1	suppressor of glucose, autophagy associated 1 [Source:HGNC Symbol;Acc:HGNC:16111]	100.802	33.9095	16.3046	12.8816	-2.2163	5.38596	7.65e-07	2.14e-05	DOWN
ENSSSCG00000023589			364.437	528.792	90.0831	130.563	-2.01407	8.12586	7.65e-07	2.14e-05	DOWN
ENSSSCG00000030033	ACSM4	acyl-CoA synthetase medium-chain family member 4 [Source:HGNC Symbol;Acc:HGNC:32016]	0.578655	2.58007	22.4189	8.95164	3.28137	3.02766	7.67e-07	2.14e-05	UP
ENSSSCG00000009361	POSTN	periostin [Source:HGNC Symbol;Acc:HGNC:16953]	117.699	100.991	220.928	651.505	1.998	8.09242	8.11e-07	2.26e-05	UP
ENSSSCG00000027875	CA14	carbonic anhydrase 14 [Source:HGNC Symbol;Acc:HGNC:1372]	0.115731	0.368582	9.78278	4.36665	4.7397	1.72716	8.32e-07	2.32e-05	UP
ENSSSCG00000013870			173.249	107.749	35.4626	35.5882	-1.98304	6.4732	8.34e-07	2.32e-05	DOWN
ENSSSCG00000030957	NFKB1		70.3645	67.5734	15.0818	15.065	-2.19245	5.42172	8.41e-07	2.33e-05	DOWN
ENSSSCG00000007469	PTPN1	tyrosine-protein phosphatase non-receptor type 1 [Source:RefSeq peptide;Acc:NP_001106906]	233.545	247.441	47.2834	76.6348	-1.94915	7.2488	8.43e-07	2.33e-05	DOWN
ENSSSCG00000006816	AHCYL1	adenosylhomocysteinase-like protein 1 [Source:RefSeq peptide;Acc:NP_001188310]	359.576	378.657	82.3384	104.363	-1.98078	7.85853	8.45e-07	2.34e-05	DOWN
ENSSSCG00000007979	LUC7L	LUC7 like [Source:HGNC Symbol;Acc:HGNC:6723]	245.929	124.458	35.055	60.0415	-1.95118	6.87341	8.53e-07	2.36e-05	DOWN
ENSSSCG00000008881	RAPGEF2	Rap guanine nucleotide exchange factor 2 [Source:HGNC Symbol;Acc:HGNC:16854]	293.841	256.656	77.0394	65.0631	-1.95572	7.44266	8.56e-07	2.36e-05	DOWN
ENSSSCG00000011239			88.65	95.0941	24.4569	19.2133	-2.08053	5.84968	8.56e-07	2.36e-05	DOWN
ENSSSCG00000013720			223.94	140.921	48.0987	46.0682	-1.95451	6.85278	8.59e-07	2.36e-05	DOWN
ENSSSCG00000018005	MYH1	myosin-1 [Source:RefSeq peptide;Acc:NP_001098421]	0.925849	5.28301	32.2016	13.9733	2.87629	3.65844	8.79e-07	2.41e-05	UP
ENSSSCG00000007482	TSHZ2	Teashirt homolog 2 [Source:UniProtKB/Swiss-Prot;Acc:A5GFT6]	326.709	313.172	97.4202	67.0281	-1.96409	7.65737	8.87e-07	2.43e-05	DOWN
ENSSSCG00000003764	PTGFR	prostaglandin F receptor [Source:HGNC Symbol;Acc:HGNC:9600]	5.90229	13.269	44.0225	51.9632	2.32576	4.84029	8.9e-07	2.43e-05	UP
ENSSSCG00000022798	LRRC8B	leucine rich repeat containing 8 family member B [Source:HGNC Symbol;Acc:HGNC:30692]	80.0859	96.077	21.6036	19.8683	-2.08862	5.78748	8.96e-07	2.45e-05	DOWN
ENSSSCG00000007219			21.1788	56.6388	7.33708	6.11331	-2.54101	4.56433	8.96e-07	2.45e-05	DOWN
ENSSSCG00000027969			2771.3	2160.38	462.644	497.143	-2.36114	10.5253	9.03e-07	2.46e-05	DOWN
ENSSSCG00000011493	ATXN7	ataxin 7 [Source:HGNC Symbol;Acc:HGNC:10560]	93.9736	98.4114	24.8646	21.3966	-2.06028	5.91839	9.03e-07	2.46e-05	DOWN
ENSSSCG00000005216			0.810118	0.737164	9.37516	11.5716	3.72878	2.45266	9.04e-07	2.46e-05	UP
ENSSSCG00000005738	RALGDS	ral guanine nucleotide dissociation stimulator [Source:HGNC Symbol;Acc:HGNC:9842]	127.42	74.085	23.6417	25.1083	-2.0446	5.98652	9.06e-07	2.46e-05	DOWN
ENSSSCG00000029457	YARS	tyrosyl-tRNA synthetase [Source:HGNC Symbol;Acc:HGNC:12840]	62.1476	54.4273	196.471	246.498	1.92648	7.12729	9.35e-07	2.53e-05	UP
ENSSSCG00000020706			768.802	396.103	95.7897	186.674	-2.04	8.50284	9.43e-07	2.55e-05	DOWN
ENSSSCG00000006161	IL7	interleukin 7 [Source:HGNC Symbol;Acc:HGNC:6023]	2.54608	3.93154	29.3483	17.4666	2.83662	3.69449	9.98e-07	2.69e-05	UP
ENSSSCG00000020783	SLC41A1	solute carrier family 41 member 1 [Source:HGNC Symbol;Acc:HGNC:19429]	245.581	164.633	51.3596	55.6748	-1.93656	7.02399	9.98e-07	2.69e-05	DOWN
ENSSSCG00000006066	RNF19A	ring finger protein 19A, RBR E3 ubiquitin protein ligase [Source:HGNC Symbol;Acc:HGNC:13432]	361.66	664.553	123.915	130.126	-2.01363	8.326	1e-06	2.7e-05	DOWN
ENSSSCG00000016850			1520.82	2002.38	286.554	443.215	-2.27046	10.0555	1.03e-06	2.77e-05	DOWN
ENSSSCG00000006971			47.2183	52.0929	11.8209	7.85997	-2.35625	4.93421	1.04e-06	2.8e-05	DOWN
ENSSSCG00000002847	GPT2	glutamic--pyruvic transaminase 2 [Source:HGNC Symbol;Acc:HGNC:18062]	59.6015	49.1443	9.78278	12.2266	-2.29075	5.06845	1.05e-06	2.81e-05	DOWN
ENSSSCG00000024651	HEYL	hes related family bHLH transcription factor with YRPW motif-like [Source:HGNC Symbol;Acc:HGNC:4882]	43.1677	26.7836	8.15231	3.71165	-2.61389	4.4116	1.06e-06	2.83e-05	DOWN
ENSSSCG00000017991	PIK3R5	phosphoinositide-3-kinase regulatory subunit 5 [Source:HGNC Symbol;Acc:HGNC:30035]	50.8059	15.3576	6.11424	4.58499	-2.64724	4.32761	1.06e-06	2.84e-05	DOWN
ENSSSCG00000000727			68.5128	32.5581	6.52185	13.1	-2.3252	4.95774	1.07e-06	2.86e-05	DOWN
ENSSSCG00000012002			62.0319	70.6449	19.5656	10.0433	-2.19229	5.37028	1.09e-06	2.9e-05	DOWN
ENSSSCG00000030369	KIAA1522	KIAA1522 [Source:HGNC Symbol;Acc:HGNC:29301]	97.0984	50.25	18.3427	15.2833	-2.13822	5.52589	1.09e-06	2.9e-05	DOWN
ENSSSCG00000024204			19.4428	37.2268	4.89139	3.49332	-2.77976	4.0965	1.09e-06	2.9e-05	DOWN
ENSSSCG00000016522			68.9757	58.3588	19.1579	8.95164	-2.2131	5.30935	1.1e-06	2.91e-05	DOWN
ENSSSCG00000025156	CH242-123K13.1		235.513	291.425	65.6261	72.4864	-1.93009	7.3845	1.12e-06	2.96e-05	DOWN
ENSSSCG00000009620	BMP1	bone morphogenetic protein 1 [Source:HGNC Symbol;Acc:HGNC:1067]	358.998	156.156	55.0281	79.9097	-1.92741	7.35215	1.13e-06	2.98e-05	DOWN
ENSSSCG00000022453			85.8725	85.511	17.5275	22.9249	-2.07186	5.74981	1.13e-06	2.99e-05	DOWN
ENSSSCG00000004064			101.959	71.6278	23.6417	17.9033	-2.07221	5.77072	1.14e-06	3e-05	DOWN
ENSSSCG00000015796	PDLIM3	PDZ and LIM domain 3 [Source:HGNC Symbol;Acc:HGNC:20767]	56.7082	72.4878	19.5656	9.16997	-2.20149	5.33157	1.14e-06	3e-05	DOWN
ENSSSCG00000011813	P3H2	prolyl 3-hydroxylase 2 [Source:HGNC Symbol;Acc:HGNC:19317]	76.614	55.533	18.3427	11.135	-2.18582	5.36507	1.15e-06	3.04e-05	DOWN
ENSSSCG00000011850			1.38877	3.31724	27.7179	10.6983	3.00153	3.36342	1.16e-06	3.04e-05	UP
ENSSSCG00000022111			245.697	281.474	37.5006	100.215	-1.92403	7.38474	1.16e-06	3.04e-05	DOWN
ENSSSCG00000028536	LHFPL2		255.997	146.941	56.251	49.9982	-1.92485	7.00127	1.16e-06	3.05e-05	DOWN
ENSSSCG00000021462			19.5586	18.552	2.03808	2.18333	-3.15391	3.51687	1.18e-06	3.08e-05	DOWN
ENSSSCG00000000175			132.049	91.4083	23.2341	32.5316	-1.99197	6.14283	1.18e-06	3.08e-05	DOWN
ENSSSCG00000005288	TLE4	transducin like enhancer of split 4 [Source:HGNC Symbol;Acc:HGNC:11840]	122.675	131.707	40.7616	24.6716	-1.97137	6.33508	1.19e-06	3.1e-05	DOWN
ENSSSCG00000027525	DHCR24	24-dehydrocholesterol reductase [Source:HGNC Symbol;Acc:HGNC:2859]	455.17	197.56	70.9251	98.9047	-1.93863	7.69003	1.19e-06	3.11e-05	DOWN
ENSSSCG00000006144	C8orf59	chromosome 8 open reading frame 59 [Source:HGNC Symbol;Acc:HGNC:32235]	18.7484	26.9065	101.904	82.7481	2.01347	5.84175	1.2e-06	3.11e-05	UP
ENSSSCG00000001963	EGLN3	egl-9 family hypoxia inducible factor 3 [Source:HGNC Symbol;Acc:HGNC:14661]	57.9813	72.7335	18.7503	10.48	-2.18576	5.34984	1.23e-06	3.19e-05	DOWN
ENSSSCG00000002259			212.598	212.795	56.6586	55.8932	-1.91804	7.08006	1.24e-06	3.21e-05	DOWN
ENSSSCG00000014986	MMP3	matrix metallopeptidase 3 [Source:HGNC Symbol;Acc:HGNC:7173]	3.24047	3.19438	21.6036	23.7983	2.81275	3.67495	1.24e-06	3.21e-05	UP
ENSSSCG00000002965	ACTN4	actinin alpha 4 [Source:HGNC Symbol;Acc:HGNC:166]	391.518	249.53	70.5175	96.9397	-1.93294	7.66522	1.25e-06	3.24e-05	DOWN
ENSSSCG00000025604			5.43936	9.46027	41.1692	37.9899	2.4065	4.54169	1.28e-06	3.3e-05	UP
ENSSSCG00000013432	MIDN	midnolin [Source:HGNC Symbol;Acc:HGNC:16298]	80.896	46.3185	11.8209	15.9383	-2.18089	5.3078	1.31e-06	3.38e-05	DOWN
ENSSSCG00000009555	LAMP1	lysosomal-associated membrane protein 1 [Source:HGNC Symbol;Acc:HGNC:6499]	265.95	152.47	43.2073	67.4648	-1.91104	7.05675	1.32e-06	3.39e-05	DOWN
ENSSSCG00000024639			218.616	148.416	17.5275	78.5997	-1.90875	6.8669	1.35e-06	3.47e-05	DOWN
ENSSSCG00000016690			31.9418	34.7696	6.52185	4.58499	-2.60907	4.34312	1.36e-06	3.48e-05	DOWN
ENSSSCG00000030286			1.38877	4.66871	22.0112	21.3966	2.83745	3.60185	1.4e-06	3.58e-05	UP
ENSSSCG00000027243	NUAK2	NUAK family kinase 2 [Source:HGNC Symbol;Acc:HGNC:29558]	27.7755	47.7928	8.55993	5.02165	-2.50926	4.53032	1.43e-06	3.65e-05	DOWN
ENSSSCG00000028889	VPS37B	vacuolar protein sorting 37 homolog B (S. cerevisiae) [Source:HGNC Symbol;Acc:HGNC:25754]	114.342	87.4768	22.0112	28.1649	-1.99931	5.99648	1.44e-06	3.68e-05	DOWN
ENSSSCG00000030243			127.42	100.991	33.8321	24.6716	-1.97344	6.18041	1.45e-06	3.69e-05	DOWN
ENSSSCG00000006392	IGSF8	immunoglobulin superfamily member 8 [Source:HGNC Symbol;Acc:HGNC:17813]	71.0589	20.6406	8.15231	9.60664	-2.35644	4.81959	1.47e-06	3.75e-05	DOWN
ENSSSCG00000006740	ATP1A1	sodium/potassium-transporting ATPase subunit alpha-1 precursor [Source:RefSeq peptide;Acc:NP_999414]	869.025	943.324	161.823	263.527	-2.08921	9.13011	1.47e-06	3.75e-05	DOWN
ENSSSCG00000022843			26.1552	35.3839	3.66854	5.89498	-2.64323	4.22157	1.5e-06	3.81e-05	DOWN
ENSSSCG00000021752			16.6653	23.7121	2.44569	2.40166	-3.04897	3.60412	1.51e-06	3.82e-05	DOWN
ENSSSCG00000023362	RHBDF2	rhomboid 5 homolog 2 [Source:HGNC Symbol;Acc:HGNC:20788]	61.2217	28.7494	5.70662	11.3533	-2.35673	4.78961	1.53e-06	3.87e-05	DOWN
ENSSSCG00000009125	ANK2	ankyrin 2 [Source:HGNC Symbol;Acc:HGNC:493]	280.879	159.965	79.8927	38.8632	-1.90297	7.13609	1.53e-06	3.87e-05	DOWN
ENSSSCG00000011208	ZNF385D	zinc finger protein 385D [Source:HGNC Symbol;Acc:HGNC:26191]	77.5398	135.515	32.2016	22.0516	-1.98395	6.07915	1.55e-06	3.91e-05	DOWN
ENSSSCG00000027634			45.8295	48.2842	8.96755	9.60664	-2.33441	4.85917	1.57e-06	3.95e-05	DOWN
ENSSSCG00000012996	CDC42EP2	CDC42 effector protein 2 [Source:HGNC Symbol;Acc:HGNC:16263]	56.1296	42.2641	6.11424	13.3183	-2.29633	4.92382	1.57e-06	3.95e-05	DOWN
ENSSSCG00000016087	TYW5	tRNA-yW synthesizing protein 5 [Source:HGNC Symbol;Acc:HGNC:26754]	5.32363	10.0746	36.6854	43.0115	2.37298	4.56249	1.59e-06	3.99e-05	UP
ENSSSCG00000021524			41.316	31.3295	6.11424	6.54998	-2.51145	4.47191	1.6e-06	4.01e-05	DOWN
ENSSSCG00000007123			100.686	387.748	50.952	79.6914	-1.89575	7.28179	1.6e-06	4.01e-05	DOWN
ENSSSCG00000001921			143.275	164.019	49.3215	32.5316	-1.91704	6.61565	1.6e-06	4.01e-05	DOWN
ENSSSCG00000000901	FGD6	FYVE, RhoGEF and PH domain containing 6 [Source:HGNC Symbol;Acc:HGNC:21740]	127.073	107.257	33.0169	27.5099	-1.95734	6.21952	1.61e-06	4.02e-05	DOWN
ENSSSCG00000005935	AGO2	argonaute 2, RISC catalytic component [Source:HGNC Symbol;Acc:HGNC:3263]	190.609	99.64	32.6093	43.8849	-1.91662	6.53189	1.65e-06	4.13e-05	DOWN
ENSSSCG00000030713			33.9092	29.3637	7.33708	3.27499	-2.63357	4.26985	1.66e-06	4.14e-05	DOWN
ENSSSCG00000005243			70.9432	65.8533	21.6036	10.2616	-2.13234	5.4244	1.69e-06	4.2e-05	DOWN
ENSSSCG00000026383	NRP2	neuropilin 2 [Source:HGNC Symbol;Acc:HGNC:8005]	102.653	77.2794	21.196	23.1433	-2.0168	5.83038	1.72e-06	4.28e-05	DOWN
ENSSSCG00000010686	BAG3	BCL2 associated athanogene 3 [Source:HGNC Symbol;Acc:HGNC:939]	66.3139	46.4413	11.0056	13.1	-2.21513	5.1322	1.72e-06	4.28e-05	DOWN
ENSSSCG00000024673	NME1	NME/NM23 nucleoside diphosphate kinase 1 [Source:HGNC Symbol;Acc:HGNC:7849]	32.7519	20.0263	67.6642	135.585	1.94974	6.0016	1.76e-06	4.35e-05	UP
ENSSSCG00000013879	SLC27A1	solute carrier family 27 member 1 [Source:HGNC Symbol;Acc:HGNC:10995]	40.5059	13.1461	3.26093	4.58499	-2.73839	4.02345	1.76e-06	4.35e-05	DOWN
ENSSSCG00000009434	RGCC	response gene to complement 32 protein [Source:RefSeq peptide;Acc:NP_001231156]	116.425	42.2641	15.0818	22.7066	-2.0538	5.6435	1.77e-06	4.37e-05	DOWN
ENSSSCG00000009017			0.347193	1.47433	12.2285	9.60664	3.55703	2.49869	1.77e-06	4.37e-05	UP
ENSSSCG00000023005			17.2439	6.75734	1.22285	0.654998	-3.7396	2.86753	1.77e-06	4.37e-05	DOWN
ENSSSCG00000003616	FAM167B	family with sequence similarity 167 member B [Source:HGNC Symbol;Acc:HGNC:28133]	29.28	22.8521	63.9957	136.676	1.94995	5.98372	1.81e-06	4.45e-05	UP
ENSSSCG00000026812	EMG1		63.9993	53.0758	191.579	236.236	1.87002	7.08904	1.84e-06	4.51e-05	UP
ENSSSCG00000007572	LFNG	LFNG O-fucosylpeptide 3-beta-N-acetylglucosaminyltransferase [Source:HGNC Symbol;Acc:HGNC:6560]	67.3555	38.2097	9.37516	12.6633	-2.24232	5.03425	1.85e-06	4.53e-05	DOWN
ENSSSCG00000014869	LRRC32	leucine rich repeat containing 32 [Source:HGNC Symbol;Acc:HGNC:4161]	47.5655	17.8148	4.48377	6.33165	-2.56591	4.3172	1.86e-06	4.56e-05	DOWN
ENSSSCG00000012600	AGTR2	angiotensin II receptor type 2 [Source:HGNC Symbol;Acc:HGNC:338]	27.8912	23.835	4.89139	2.83832	-2.78514	3.97269	1.86e-06	4.56e-05	DOWN
ENSSSCG00000008038	SLC9A3R2	Na(+)/H(+) exchange regulatory cofactor NHE-RF2 [Source:RefSeq peptide;Acc:NP_001131111]	65.5038	42.0183	9.78278	12.8816	-2.22995	5.06223	1.88e-06	4.61e-05	DOWN
ENSSSCG00000030106			33.562	29.978	2.44569	7.64164	-2.57259	4.27181	1.9e-06	4.64e-05	DOWN
ENSSSCG00000024179	NAGS	N-acetylglutamate synthase [Source:HGNC Symbol;Acc:HGNC:17996]	0.347193	1.59719	17.1199	5.89498	3.51866	2.52869	1.9e-06	4.64e-05	UP
ENSSSCG00000014029	COL23A1	collagen type XXIII alpha 1 chain [Source:HGNC Symbol;Acc:HGNC:22990]	1.15731	0.982885	15.0818	8.73331	3.43335	2.61878	1.91e-06	4.66e-05	UP
ENSSSCG00000017917	MINK1	misshapen like kinase 1 [Source:HGNC Symbol;Acc:HGNC:17565]	80.7803	44.4756	11.8209	16.1566	-2.14676	5.29171	1.93e-06	4.69e-05	DOWN
ENSSSCG00000012265	CHST7	carbohydrate sulfotransferase 7 [Source:HGNC Symbol;Acc:HGNC:13817]	35.7609	17.4462	2.44569	5.23998	-2.72266	4.01104	1.93e-06	4.69e-05	DOWN
ENSSSCG00000017700	CCL3L1		69.0915	5.03729	2.03808	10.6983	-2.44763	4.50241	1.93e-06	4.69e-05	DOWN
ENSSSCG00000028278			235.397	132.075	39.1311	60.0415	-1.88151	6.87671	1.95e-06	4.72e-05	DOWN
ENSSSCG00000000245			1.62024	5.28301	31.794	15.065	2.74511	3.7016	1.95e-06	4.73e-05	UP
ENSSSCG00000010088	UBE2L5P	ubiquitin conjugating enzyme E2 L5, pseudogene [Source:HGNC Symbol;Acc:HGNC:13477]	53.2363	61.9218	212.368	206.979	1.86412	7.06045	1.98e-06	4.77e-05	UP
ENSSSCG00000009952			0	0.614303	7.7447	6.11331	4.42124	1.76763	2e-06	4.82e-05	UP
ENSSSCG00000006698	BCL9	B-cell CLL/lymphoma 9 [Source:HGNC Symbol;Acc:HGNC:1008]	88.5343	84.0367	22.4189	20.3049	-2.01661	5.77181	2.01e-06	4.86e-05	DOWN
ENSSSCG00000014362	HBEGF	proheparin-binding EGF-like growth factor precursor [Source:RefSeq peptide;Acc:NP_999464]	84.7152	38.5782	9.37516	17.9033	-2.14581	5.26791	2.02e-06	4.86e-05	DOWN
ENSSSCG00000015853			226.254	199.894	64.8109	51.5265	-1.87636	7.09184	2.04e-06	4.91e-05	DOWN
ENSSSCG00000028964	PIM2	Pim-2 proto-oncogene, serine/threonine kinase [Source:HGNC Symbol;Acc:HGNC:8987]	55.3195	39.4383	6.92947	12.0083	-2.29009	4.87312	2.06e-06	4.94e-05	DOWN
ENSSSCG00000025176			51.2689	18.6748	6.92947	5.45832	-2.51127	4.42183	2.06e-06	4.94e-05	DOWN
ENSSSCG00000014876	MYO7A	unconventional myosin-VIIa [Source:RefSeq peptide;Acc:NP_001093398]	125.105	39.1926	24.8646	15.7199	-2.03365	5.70097	2.08e-06	4.97e-05	DOWN
ENSSSCG00000011076			35.4137	18.1834	0.815231	6.76831	-2.68535	4.02057	2.11e-06	5.05e-05	DOWN
ENSSSCG00000005225			15.508	29.978	3.66854	2.61999	-2.87907	3.7843	2.12e-06	5.07e-05	DOWN
ENSSSCG00000025133	ITGB2	integrin subunit beta 2 [Source:HGNC Symbol;Acc:HGNC:6155]	75.2252	21.6235	11.8209	8.29664	-2.28561	4.91042	2.13e-06	5.09e-05	DOWN
ENSSSCG00000004952	SMAD3	SMAD family member 3 [Source:HGNC Symbol;Acc:HGNC:6769]	165.843	206.529	47.691	53.7098	-1.87403	6.89797	2.15e-06	5.11e-05	DOWN
ENSSSCG00000014871	TSKU	tsukushi, small leucine rich proteoglycan [Source:HGNC Symbol;Acc:HGNC:28850]	129.04	40.544	14.6742	26.8549	-2.008	5.74571	2.18e-06	5.18e-05	DOWN
ENSSSCG00000011793	LIPH	lipase H [Source:HGNC Symbol;Acc:HGNC:18483]	111.333	219.429	33.4245	55.8932	-1.87797	6.72608	2.18e-06	5.18e-05	DOWN
ENSSSCG00000015301			0.462924	1.59719	11.0056	11.5716	3.43851	2.579	2.24e-06	5.31e-05	UP
ENSSSCG00000015910			19.5586	29.4866	4.89139	2.40166	-2.80755	3.89763	2.27e-06	5.37e-05	DOWN
ENSSSCG00000020663			72.9106	46.0727	11.4132	15.065	-2.15313	5.21812	2.31e-06	5.46e-05	DOWN
ENSSSCG00000010226	JMJD1C	jumonji domain containing 1C [Source:HGNC Symbol;Acc:HGNC:12313]	1743.26	2174.76	397.018	447.364	-2.2139	10.2185	2.32e-06	5.48e-05	DOWN
ENSSSCG00000004980			55.6667	24.0807	8.96755	6.33165	-2.40206	4.62044	2.33e-06	5.49e-05	DOWN
ENSSSCG00000015835	DUSP26	dual specificity phosphatase 26 [Source:HGNC Symbol;Acc:HGNC:28161]	25.6923	33.1724	3.66854	5.67665	-2.61501	4.16393	2.36e-06	5.56e-05	DOWN
ENSSSCG00000008950	AFM	afamin [Source:HGNC Symbol;Acc:HGNC:316]	0.347193	3.68582	23.2341	10.0433	3.02144	3.15145	2.37e-06	5.57e-05	UP
ENSSSCG00000002385	TGFB3	transforming growth factor beta 3 [Source:HGNC Symbol;Acc:HGNC:11769]	102.538	101.36	23.2341	29.2566	-1.94976	6.02081	2.37e-06	5.57e-05	DOWN
ENSSSCG00000012638	GRIA3	glutamate ionotropic receptor AMPA type subunit 3 [Source:HGNC Symbol;Acc:HGNC:4573]	68.5128	30.5923	11.0056	9.82497	-2.25469	4.94601	2.39e-06	5.61e-05	DOWN
ENSSSCG00000009881	OAS2	2'-5'-oligoadenylate synthetase 2 [Source:HGNC Symbol;Acc:HGNC:8087]	91.5433	144.976	28.1255	34.2782	-1.91603	6.23941	2.4e-06	5.63e-05	DOWN
ENSSSCG00000028899			44.9037	33.1724	6.52185	8.07831	-2.40171	4.58694	2.42e-06	5.67e-05	DOWN
ENSSSCG00000017136	TBCD	tubulin folding cofactor D [Source:HGNC Symbol;Acc:HGNC:11581]	188.989	86.9853	20.7884	52.8365	-1.88536	6.46421	2.43e-06	5.67e-05	DOWN
ENSSSCG00000021557			5.90229	4.79157	48.5063	13.5366	2.50996	4.14008	2.44e-06	5.7e-05	UP
ENSSSCG00000006831	SORT1	sortilin 1 [Source:HGNC Symbol;Acc:HGNC:11186]	57.5183	101.974	21.196	18.1216	-2.02482	5.65831	2.45e-06	5.72e-05	DOWN
ENSSSCG00000003021	MEGF8	multiple EGF like domains 8 [Source:HGNC Symbol;Acc:HGNC:3233]	230.884	113.892	46.4682	48.0332	-1.86629	6.78969	2.47e-06	5.76e-05	DOWN
ENSSSCG00000004507	SMAD7	SMAD family member 7 [Source:HGNC Symbol;Acc:HGNC:6773]	66.1982	58.4817	15.0818	13.5366	-2.12665	5.29083	2.49e-06	5.79e-05	DOWN
ENSSSCG00000002626			217.112	123.475	66.4414	27.7282	-1.87061	6.77385	2.51e-06	5.82e-05	DOWN
ENSSSCG00000005400	GRIN3A	glutamate ionotropic receptor NMDA type subunit 3A [Source:HGNC Symbol;Acc:HGNC:16767]	34.1407	27.8894	4.89139	5.45832	-2.57013	4.24456	2.51e-06	5.83e-05	DOWN
ENSSSCG00000013354	CSRP3	cysteine and glycine rich protein 3 [Source:HGNC Symbol;Acc:HGNC:2472]	25.5766	27.7665	6.11424	2.40166	-2.71984	4.02454	2.52e-06	5.85e-05	DOWN
ENSSSCG00000001725	ADGRF5	adhesion G protein-coupled receptor F5 [Source:HGNC Symbol;Acc:HGNC:19030]	76.3825	109.346	28.9407	18.7766	-1.9739	5.88598	2.55e-06	5.89e-05	DOWN
ENSSSCG00000029889	CST3		879.903	417.726	97.0125	232.743	-1.97206	8.67158	2.56e-06	5.91e-05	DOWN
ENSSSCG00000011313	LIMD1	LIM domains containing 1 [Source:HGNC Symbol;Acc:HGNC:6612]	63.7678	36.121	8.96755	12.0083	-2.23388	4.9579	2.61e-06	6.02e-05	DOWN
ENSSSCG00000012551	RNF128	ring finger protein 128, E3 ubiquitin protein ligase [Source:HGNC Symbol;Acc:HGNC:21153]	130.892	155.296	22.4189	54.5832	-1.87439	6.51845	2.61e-06	6.02e-05	DOWN
ENSSSCG00000013888	JAK3	Janus kinase 3 [Source:HGNC Symbol;Acc:HGNC:6193]	173.134	104.8	37.093	38.2082	-1.88284	6.47774	2.62e-06	6.02e-05	DOWN
ENSSSCG00000012328	HUWE1	HECT, UBA and WWE domain containing 1, E3 ubiquitin protein ligase [Source:HGNC Symbol;Acc:HGNC:30892]	1176.64	1136.71	262.505	282.304	-2.08587	9.48261	2.68e-06	6.17e-05	DOWN
ENSSSCG00000007968	RHBDF1		112.838	58.6045	20.3808	22.7066	-1.98774	5.76725	2.7e-06	6.2e-05	DOWN
ENSSSCG00000002627	GSTA4	glutathione S-transferase alpha 4 [Source:HGNC Symbol;Acc:HGNC:4629]	174.407	382.834	70.9251	82.9664	-1.8541	7.48057	2.83e-06	6.48e-05	DOWN
ENSSSCG00000015063			22.799	40.544	5.70662	5.23998	-2.53424	4.27876	2.97e-06	6.81e-05	DOWN
ENSSSCG00000010017	SMTN	smoothelin [Source:HGNC Symbol;Acc:HGNC:11126]	232.735	120.403	36.6854	60.9148	-1.84569	6.82706	2.99e-06	6.84e-05	DOWN
ENSSSCG00000027935	FHOD3	formin homology 2 domain containing 3 [Source:HGNC Symbol;Acc:HGNC:26178]	109.945	172.005	42.392	34.9332	-1.87021	6.50145	2.99e-06	6.84e-05	DOWN
ENSSSCG00000024429	SIDT1	SID1 transmembrane family member 1 [Source:HGNC Symbol;Acc:HGNC:25967]	2.08316	7.37164	34.2397	21.3966	2.54686	3.99377	3.02e-06	6.9e-05	UP
ENSSSCG00000014802	NUMA1	nuclear mitotic apparatus protein 1 [Source:HGNC Symbol;Acc:HGNC:8059]	388.856	231.347	71.3328	99.778	-1.85401	7.63426	3.06e-06	6.98e-05	DOWN
ENSSSCG00000010313	VCL	vinculin [Source:HGNC Symbol;Acc:HGNC:12665]	738.712	944.921	182.612	236.018	-2.00672	9.04009	3.08e-06	7e-05	DOWN
ENSSSCG00000016174	FN1	fibronectin 1 [Source:HGNC Symbol;Acc:HGNC:3778]	653.186	453.11	170.383	120.738	-1.92797	8.45186	3.12e-06	7.1e-05	DOWN
ENSSSCG00000015271	PRELP	proline and arginine rich end leucine rich repeat protein [Source:HGNC Symbol;Acc:HGNC:9357]	15.1608	9.70599	1.63046	0.654998	-3.54573	2.92575	3.16e-06	7.16e-05	DOWN
ENSSSCG00000013784	DNAJB1	DnaJ heat shock protein family (Hsp40) member B1 [Source:HGNC Symbol;Acc:HGNC:5270]	232.041	235.401	50.1367	80.1281	-1.83642	7.23144	3.16e-06	7.16e-05	DOWN
ENSSSCG00000012262	KDM6A	lysine demethylase 6A [Source:HGNC Symbol;Acc:HGNC:12637]	193.965	251.864	58.6967	65.9365	-1.83667	7.16417	3.18e-06	7.2e-05	DOWN
ENSSSCG00000009648	NEFM	neurofilament medium [Source:HGNC Symbol;Acc:HGNC:7734]	1.8517	3.56296	21.196	17.2483	2.81672	3.41969	3.2e-06	7.25e-05	UP
ENSSSCG00000017279	ERN1	endoplasmic reticulum to nucleus signaling 1 [Source:HGNC Symbol;Acc:HGNC:3449]	113.301	66.099	19.5656	26.4182	-1.95313	5.83765	3.27e-06	7.38e-05	DOWN
ENSSSCG00000005203	IL33	interleukin 33 [Source:HGNC Symbol;Acc:HGNC:16028]	53.6992	162.422	424.736	362.869	1.86538	7.97001	3.3e-06	7.45e-05	UP
ENSSSCG00000000242	CH242-185F9.2		93.0478	72.3649	10.598	30.5666	-1.97098	5.71531	3.32e-06	7.49e-05	DOWN
ENSSSCG00000010543	ABCC2	ATP binding cassette subfamily C member 2 [Source:HGNC Symbol;Acc:HGNC:53]	2.43035	9.46027	44.0225	20.7416	2.4321	4.22855	3.34e-06	7.52e-05	UP
ENSSSCG00000028922	GABRA2	gamma-aminobutyric acid type A receptor alpha2 subunit [Source:HGNC Symbol;Acc:HGNC:4076]	45.0194	81.9481	22.0112	8.51497	-2.09504	5.3263	3.36e-06	7.54e-05	DOWN
ENSSSCG00000002777	HSD11B2	hydroxysteroid (11-beta) dehydrogenase 2 [Source:HGNC Symbol;Acc:HGNC:5209]	54.3936	13.8833	5.299	6.98664	-2.45174	4.39344	3.37e-06	7.56e-05	DOWN
ENSSSCG00000005962	GSDMC	gasdermin C [Source:HGNC Symbol;Acc:HGNC:7151]	0.115731	1.10575	12.2285	5.45832	3.80167	2.12349	3.43e-06	7.69e-05	UP
ENSSSCG00000013564	INSR		155.658	134.164	41.1692	39.0815	-1.85324	6.54407	3.44e-06	7.71e-05	DOWN
ENSSSCG00000003833	DAB1	disabled homolog 1 [Source:RefSeq peptide;Acc:NP_001090911]	47.1026	66.9591	16.7122	9.60664	-2.14033	5.16502	3.45e-06	7.73e-05	DOWN
ENSSSCG00000004071			71.9847	81.4566	19.5656	18.7766	-2.00103	5.60751	3.51e-06	7.85e-05	DOWN
ENSSSCG00000030218			1.04158	12.9004	48.5063	23.3616	2.35556	4.3954	3.54e-06	7.9e-05	UP
ENSSSCG00000012241	BCOR	BCL6 corepressor [Source:HGNC Symbol;Acc:HGNC:20893]	64.8094	40.544	13.0437	10.48	-2.17262	5.04608	3.62e-06	8.07e-05	DOWN
ENSSSCG00000023098			29.3957	49.5128	6.11424	9.16997	-2.33928	4.60921	3.64e-06	8.09e-05	DOWN
ENSSSCG00000004672	GATM	Glycine amidinotransferase, mitochondrial [Source:UniProtKB/Swiss-Prot;Acc:P50441]	75.8039	187.854	40.354	32.5316	-1.85934	6.40783	3.74e-06	8.32e-05	DOWN
ENSSSCG00000006477	BCAN	brevican [Source:HGNC Symbol;Acc:HGNC:23059]	0.462924	1.10575	12.2285	7.20498	3.58685	2.30339	3.8e-06	8.43e-05	UP
ENSSSCG00000022197	HS6ST1	heparan sulfate 6-O-sulfotransferase 1 [Source:HGNC Symbol;Acc:HGNC:5201]	174.06	144.238	32.2016	56.5482	-1.83099	6.68106	3.82e-06	8.48e-05	DOWN
ENSSSCG00000024193	LYSMD3	LysM domain containing 3 [Source:HGNC Symbol;Acc:HGNC:26969]	92.2377	123.352	26.9026	31.0032	-1.89157	6.11242	3.84e-06	8.5e-05	DOWN
ENSSSCG00000015850	DUSP4	dual specificity phosphatase 4 [Source:HGNC Symbol;Acc:HGNC:3070]	756.766	1295.57	193.21	310.251	-2.02575	9.32154	3.86e-06	8.53e-05	DOWN
ENSSSCG00000004947	LCTL	lactase like [Source:HGNC Symbol;Acc:HGNC:15583]	0.462924	0.860025	12.2285	5.89498	3.71706	2.17262	3.86e-06	8.54e-05	UP
ENSSSCG00000015595	ATF3	activating transcription factor 3 [Source:HGNC Symbol;Acc:HGNC:785]	161.792	163.65	26.0874	64.6265	-1.82571	6.71306	3.91e-06	8.63e-05	DOWN
ENSSSCG00000002961	RYR1	ryanodine receptor 1 [Source:HGNC Symbol;Acc:HGNC:10483]	4.28205	13.3918	55.8434	28.3832	2.24233	4.64923	3.96e-06	8.73e-05	UP
ENSSSCG00000008809	GABRG1	gamma-aminobutyric acid type A receptor gamma1 subunit [Source:HGNC Symbol;Acc:HGNC:4086]	41.316	57.7445	16.3046	5.89498	-2.20725	4.95764	3.98e-06	8.75e-05	DOWN
ENSSSCG00000022234	TOMM6	translocase of outer mitochondrial membrane 6 [Source:HGNC Symbol;Acc:HGNC:34528]	42.1261	35.1381	130.437	143.663	1.82678	6.45521	3.99e-06	8.77e-05	UP
ENSSSCG00000027422			42.2418	28.7494	7.33708	6.11331	-2.40923	4.45587	4e-06	8.77e-05	DOWN
ENSSSCG00000020648			0.925849	2.45721	24.4569	5.02165	3.07742	2.93234	4e-06	8.77e-05	UP
ENSSSCG00000030031	FLG2	filaggrin family member 2 [Source:HGNC Symbol;Acc:HGNC:33276]	1.27304	3.80868	26.495	10.48	2.83718	3.33001	4e-06	8.77e-05	UP
ENSSSCG00000003196	PTOV1	prostate tumor overexpressed 1 [Source:HGNC Symbol;Acc:HGNC:9632]	106.241	58.4817	20.3808	21.8333	-1.96094	5.71581	4.03e-06	8.82e-05	DOWN
ENSSSCG00000008729	LYAR	Ly1 antibody reactive [Source:HGNC Symbol;Acc:HGNC:26021]	15.9709	21.0092	77.0394	68.3381	1.97284	5.50477	4.04e-06	8.82e-05	UP
ENSSSCG00000024118			36.9182	46.1956	6.11424	10.48	-2.28958	4.68898	4.04e-06	8.82e-05	DOWN
ENSSSCG00000008697	HTT	huntingtin [Source:HGNC Symbol;Acc:HGNC:4851]	276.25	102.343	55.4357	51.9632	-1.81857	6.9343	4.05e-06	8.82e-05	DOWN
ENSSSCG00000017506	FBXL20	F-box and leucine rich repeat protein 20 [Source:HGNC Symbol;Acc:HGNC:24679]	112.143	101.483	28.1255	29.4749	-1.88885	6.10046	4.06e-06	8.84e-05	DOWN
ENSSSCG00000010706			100.339	52.5844	20.7884	17.9033	-1.98754	5.6062	4.09e-06	8.89e-05	DOWN
ENSSSCG00000007355	TOP1	topoisomerase (DNA) I [Source:HGNC Symbol;Acc:HGNC:11986]	323.584	332.952	96.6049	87.5514	-1.8347	7.7209	4.11e-06	8.92e-05	DOWN
ENSSSCG00000016308			0.462924	1.35147	11.0056	9.3883	3.46414	2.41354	4.14e-06	8.99e-05	UP
ENSSSCG00000010276	UNC5B	unc-5 netrin receptor B [Source:HGNC Symbol;Acc:HGNC:12568]	126.031	77.1565	21.6036	32.5316	-1.8954	6.02624	4.16e-06	9.01e-05	DOWN
ENSSSCG00000026466		solute carrier family 23 member 2 [Source:RefSeq peptide;Acc:NP_999343]	300.322	283.562	79.0775	85.8047	-1.82307	7.55461	4.19e-06	9.07e-05	DOWN
ENSSSCG00000029792			129.156	86.371	19.1579	38.6449	-1.87886	6.11265	4.21e-06	9.1e-05	DOWN
ENSSSCG00000013764	RFX1	regulatory factor X1 [Source:HGNC Symbol;Acc:HGNC:9982]	68.0499	30.838	13.4513	8.51497	-2.1932	4.95512	4.22e-06	9.11e-05	DOWN
ENSSSCG00000006221			34.8351	31.4523	4.48377	7.42331	-2.43778	4.35192	4.25e-06	9.16e-05	DOWN
ENSSSCG00000006626	PI4KB	phosphatidylinositol 4-kinase beta [Source:HGNC Symbol;Acc:HGNC:8984]	119.319	102.712	27.3103	32.9682	-1.87512	6.15779	4.25e-06	9.16e-05	DOWN
ENSSSCG00000008873	FAM198B	family with sequence similarity 198 member B [Source:HGNC Symbol;Acc:HGNC:25312]	213.524	195.717	52.1748	64.1898	-1.81064	7.04679	4.28e-06	9.2e-05	DOWN
ENSSSCG00000026123			49.7644	35.6296	4.48377	12.6633	-2.25799	4.72981	4.31e-06	9.25e-05	DOWN
ENSSSCG00000012695	INTS6L	integrator complex subunit 6 like [Source:HGNC Symbol;Acc:HGNC:27334]	82.632	100.991	32.6093	16.3749	-1.92739	5.88017	4.31e-06	9.25e-05	DOWN
ENSSSCG00000000770	MICAL3	microtubule associated monooxygenase, calponin and LIM domain containing 3 [Source:HGNC Symbol;Acc:HGNC:24694]	120.939	98.4114	29.7559	29.9116	-1.8774	6.14076	4.32e-06	9.27e-05	DOWN
ENSSSCG00000017741	TEFM	transcription elongation factor, mitochondrial [Source:HGNC Symbol;Acc:HGNC:26223]	3.47193	3.80868	19.5656	25.5449	2.63057	3.69832	4.33e-06	9.28e-05	UP
ENSSSCG00000017403	STAT3	signal transducer and activator of transcription 3 [Source:HGNC Symbol;Acc:HGNC:11364]	752.136	682.368	177.313	195.408	-1.94383	8.82224	4.34e-06	9.29e-05	DOWN
ENSSSCG00000015144	GRAMD1B	GRAM domain containing 1B [Source:HGNC Symbol;Acc:HGNC:29214]	69.0915	47.4242	13.4513	13.755	-2.09595	5.20001	4.35e-06	9.29e-05	DOWN
ENSSSCG00000028680			0.115731	0.860025	8.96755	6.54998	3.94018	1.95851	4.36e-06	9.3e-05	UP
ENSSSCG00000029762			56.4768	95.5856	24.4569	14.41	-1.98667	5.59978	4.37e-06	9.31e-05	DOWN
ENSSSCG00000017566	ACSF2	acyl-CoA synthetase family member 2 [Source:HGNC Symbol;Acc:HGNC:26101]	1661.44	540.341	165.084	374.004	-2.02778	9.42236	4.38e-06	9.32e-05	DOWN
ENSSSCG00000012780	PLXNB3	plexin B3 [Source:HGNC Symbol;Acc:HGNC:9105]	34.1407	14.6204	4.89139	2.83832	-2.70004	3.90226	4.39e-06	9.32e-05	DOWN
ENSSSCG00000017525			74.5308	54.1816	9.37516	21.1783	-2.04018	5.34684	4.39e-06	9.32e-05	DOWN
ENSSSCG00000004478	MYO6	myosin VI [Source:HGNC Symbol;Acc:HGNC:7605]	145.243	233.067	57.0662	50.8715	-1.81085	6.93478	4.43e-06	9.4e-05	DOWN
ENSSSCG00000014110	DMGDH	dimethylglycine dehydrogenase [Source:HGNC Symbol;Acc:HGNC:24475]	0.694387	2.21149	18.3427	8.07831	3.15145	2.79097	4.47e-06	9.47e-05	UP
ENSSSCG00000008713	KIAA0232	KIAA0232 [Source:HGNC Symbol;Acc:HGNC:28992]	188.294	147.433	48.5063	46.9415	-1.81474	6.76275	4.53e-06	9.59e-05	DOWN
ENSSSCG00000007463	PTGIS	prostaglandin I2 synthase [Source:HGNC Symbol;Acc:HGNC:9603]	173.365	193.997	58.289	46.7232	-1.81011	6.89322	4.55e-06	9.62e-05	DOWN
ENSSSCG00000003707	NPC1	NPC intracellular cholesterol transporter 1 [Source:HGNC Symbol;Acc:HGNC:7897]	275.44	221.518	66.0337	75.7614	-1.80723	7.32645	4.56e-06	9.63e-05	DOWN
ENSSSCG00000016461			94.5523	55.1644	15.0818	22.4883	-1.97847	5.57504	4.57e-06	9.63e-05	DOWN
ENSSSCG00000005184	SNAPC3	small nuclear RNA activating complex polypeptide 3 [Source:HGNC Symbol;Acc:HGNC:11136]	14.4664	19.1663	66.0337	67.6831	1.99069	5.38186	4.57e-06	9.63e-05	UP
ENSSSCG00000017599	KIF2B	kinesin family member 2B [Source:HGNC Symbol;Acc:HGNC:29443]	0.462924	0.737164	12.2285	5.02165	3.77576	2.0819	4.61e-06	9.7e-05	UP
ENSSSCG00000013607			0	0.614303	9.37516	3.92999	4.34091	1.65521	4.64e-06	9.74e-05	UP
ENSSSCG00000014618			83.6736	197.437	52.5824	27.0732	-1.83311	6.50654	4.65e-06	9.77e-05	DOWN
ENSSSCG00000029947			32.7519	27.3979	4.07616	6.33165	-2.49344	4.21001	4.81e-06	0.000100871	DOWN
ENSSSCG00000025717	HIC1	HIC ZBTB transcriptional repressor 1 [Source:HGNC Symbol;Acc:HGNC:4909]	85.4095	41.0355	11.0056	19.2133	-2.04015	5.3231	4.82e-06	0.000100871	DOWN
ENSSSCG00000020785	DES	Desmin [Source:UniProtKB/Swiss-Prot;Acc:P02540]	51.3846	31.9438	8.96755	8.29664	-2.27326	4.69943	4.87e-06	0.000101893	DOWN
ENSSSCG00000004774	IVD	isovaleryl-CoA dehydrogenase [Source:HGNC Symbol;Acc:HGNC:6186]	227.99	118.806	37.9083	60.9148	-1.80226	6.81057	4.95e-06	0.000103401	DOWN
ENSSSCG00000026978	ROS1	ROS proto-oncogene 1, receptor tyrosine kinase [Source:HGNC Symbol;Acc:HGNC:10261]	2.66181	10.1974	45.2453	21.3966	2.36069	4.28308	4.99e-06	0.000104073	UP
ENSSSCG00000016027	ITGAV	integrin alpha-V precursor [Source:RefSeq peptide;Acc:NP_001077401]	872.497	1089.9	209.107	284.051	-1.99141	9.26386	5.03e-06	0.000104709	DOWN
ENSSSCG00000007565	TTYH3	tweety family member 3 [Source:HGNC Symbol;Acc:HGNC:22222]	75.1095	16.9548	5.70662	13.755	-2.19499	4.84705	5.03e-06	0.000104709	DOWN
ENSSSCG00000002392	IRF2BPL	interferon regulatory factor 2 binding protein like [Source:HGNC Symbol;Acc:HGNC:14282]	101.843	36.9811	19.5656	15.2833	-2.0033	5.46669	5.06e-06	0.00010522	DOWN
ENSSSCG00000004301	C6orf163	chromosome 6 open reading frame 163 [Source:HGNC Symbol;Acc:HGNC:21403]	0.347193	0.860025	12.6361	4.58499	3.76565	2.07174	5.08e-06	0.000105505	UP
ENSSSCG00000001516	BAK1	BCL2 antagonist/killer 1 [Source:HGNC Symbol;Acc:HGNC:949]	34.2564	17.9377	57.0662	132.31	1.86516	5.9191	5.17e-06	0.000107206	UP
ENSSSCG00000023607	CYP4F22	cytochrome P450 family 4 subfamily F member 22 [Source:HGNC Symbol;Acc:HGNC:26820]	0.115731	1.72005	14.2666	6.33165	3.4492	2.38528	5.17e-06	0.000107206	UP
ENSSSCG00000029335			37.0339	35.261	10.598	3.92999	-2.37515	4.49088	5.2e-06	0.000107545	DOWN
ENSSSCG00000023900	HIST1H2BA	histone cluster 1 H2B family member a [Source:HGNC Symbol;Acc:HGNC:18730]	6.82813	14.6204	0.815231	0.873331	-3.62337	2.71985	5.22e-06	0.000108003	DOWN
ENSSSCG00000015508	TNR	tenascin R [Source:HGNC Symbol;Acc:HGNC:11953]	0.810118	4.30012	23.2341	12.8816	2.80427	3.31357	5.23e-06	0.000108099	UP
ENSSSCG00000008040	TSC2	tuberous sclerosis 2 [Source:HGNC Symbol;Acc:HGNC:12363]	159.246	75.6822	27.3103	37.7715	-1.84302	6.24481	5.26e-06	0.00010855	DOWN
ENSSSCG00000007739	GUSB	glucuronidase beta [Source:HGNC Symbol;Acc:HGNC:4696]	167.116	140.307	42.7997	44.9765	-1.80685	6.63807	5.33e-06	0.000109732	DOWN
ENSSSCG00000014820	FCHSD2	FCH and double SH3 domains 2 [Source:HGNC Symbol;Acc:HGNC:29114]	85.8725	68.802	25.6798	14.6283	-1.95977	5.62965	5.33e-06	0.000109732	DOWN
ENSSSCG00000011533			27.544	46.8099	9.78278	5.23998	-2.34405	4.53197	5.42e-06	0.000111478	DOWN
ENSSSCG00000025433			51.2689	32.3124	7.7447	9.60664	-2.25287	4.70508	5.43e-06	0.000111478	DOWN
ENSSSCG00000023127			19.5586	32.6809	4.48377	4.14832	-2.59767	4.00447	5.44e-06	0.000111478	DOWN
ENSSSCG00000009646	ADAM7	ADAM metallopeptidase domain 7 [Source:HGNC Symbol;Acc:HGNC:214]	4.05059	5.77445	42.7997	12.8816	2.47755	3.98695	5.44e-06	0.000111513	UP
ENSSSCG00000013627	PRKCSH	protein kinase C substrate 80K-H [Source:HGNC Symbol;Acc:HGNC:9411]	215.723	230.118	55.4357	73.3598	-1.78706	7.17471	5.55e-06	0.000113657	DOWN
ENSSSCG00000021283			94.4366	54.5501	11.4132	26.1999	-1.95518	5.57069	5.61e-06	0.00011464	DOWN
ENSSSCG00000028829	HIST1H3E	histone H3.1 [Source:RefSeq peptide;Acc:NP_001274345]	148.483	84.0367	18.7503	45.4132	-1.83529	6.22971	5.63e-06	0.00011485	DOWN
ENSSSCG00000008041	PKD1	polycystin 1, transient receptor potential channel interacting [Source:HGNC Symbol;Acc:HGNC:9008]	290.254	81.2109	37.9083	68.9931	-1.78677	6.9123	5.64e-06	0.000115072	DOWN
ENSSSCG00000011022	SVIL	supervillin [Source:HGNC Symbol;Acc:HGNC:11480]	224.75	212.18	72.148	54.8015	-1.78687	7.14709	5.7e-06	0.000115934	DOWN
ENSSSCG00000024006			21.9889	17.2005	2.03808	3.27499	-2.8267	3.58328	5.7e-06	0.000115934	DOWN
ENSSSCG00000023360			68.7443	51.2329	14.2666	14.6283	-2.0513	5.24941	5.71e-06	0.000115969	DOWN
ENSSSCG00000007926	SEC14L5	SEC14 like lipid binding 5 [Source:HGNC Symbol;Acc:HGNC:29032]	0.578655	0.614303	10.598	6.11331	3.74423	2.06361	5.72e-06	0.000116188	UP
ENSSSCG00000013665			1.15731	7.4945	31.794	18.5583	2.53018	3.848	5.75e-06	0.000116605	UP
ENSSSCG00000029409			15.508	6.75734	1.63046	0.436665	-3.5815	2.7815	5.76e-06	0.000116665	DOWN
ENSSSCG00000022173	ANKRD50	ankyrin repeat domain 50 [Source:HGNC Symbol;Acc:HGNC:29223]	196.859	285.528	66.4414	73.3598	-1.78512	7.2886	5.82e-06	0.000117512	DOWN
ENSSSCG00000026324	CRLF2	cytokine receptor-like factor 2 [Source:HGNC Symbol;Acc:HGNC:14281]	54.3936	12.5318	6.11424	6.54998	-2.394	4.37526	5.82e-06	0.000117512	DOWN
ENSSSCG00000012727	FMR1	fragile X mental retardation 1 [Source:HGNC Symbol;Acc:HGNC:3775]	210.168	306.906	63.1804	86.2414	-1.78677	7.38753	5.82e-06	0.000117512	DOWN
ENSSSCG00000023396	LIX1	limb and CNS expressed 1 [Source:HGNC Symbol;Acc:HGNC:18581]	1.04158	1.84291	15.4894	10.0433	3.11906	2.76553	5.83e-06	0.000117557	UP
ENSSSCG00000011702	TM4SF1	transmembrane 4 L six family member 1 [Source:HGNC Symbol;Acc:HGNC:11853]	184.012	189.451	48.5063	59.6048	-1.78453	6.9213	5.89e-06	0.000118498	DOWN
ENSSSCG00000006776	MOV10	Mov10 RISC complex RNA helicase [Source:HGNC Symbol;Acc:HGNC:7200]	249.863	192.768	66.4414	62.2248	-1.78314	7.16606	5.89e-06	0.000118498	DOWN
ENSSSCG00000017609	ANKFN1	ankyrin repeat and fibronectin type III domain containing 1 [Source:HGNC Symbol;Acc:HGNC:26766]	0.578655	2.70293	19.1579	8.51497	3.04695	2.87412	5.9e-06	0.000118592	UP
ENSSSCG00000027330			29.0485	19.412	3.26093	4.36665	-2.63589	3.89541	5.95e-06	0.000119391	DOWN
ENSSSCG00000024051			0	0.860025	10.598	4.14832	4.02673	1.82439	6.03e-06	0.000120877	UP
ENSSSCG00000002925	POLR2I	DNA-directed RNA polymerase II subunit RPB9 [Source:UniProtKB/Swiss-Prot;Acc:P60899]	14.1192	17.3234	65.2185	59.8231	1.98946	5.28347	6.04e-06	0.000120905	UP
ENSSSCG00000006379	CD48	CD48 molecule [Source:HGNC Symbol;Acc:HGNC:1683]	48.3756	23.5892	12.2285	2.61999	-2.36418	4.4894	6.07e-06	0.000121508	DOWN
ENSSSCG00000016385			2.54608	13.0232	49.7291	25.3266	2.259	4.47758	6.09e-06	0.000121772	UP
ENSSSCG00000026252			18.4012	31.2066	2.03808	5.67665	-2.59896	3.92688	6.11e-06	0.000122011	DOWN
ENSSSCG00000015636	VSTM2A	V-set and transmembrane domain containing 2A [Source:HGNC Symbol;Acc:HGNC:28499]	1.15731	2.94866	20.3808	10.9166	2.90672	3.08511	6.15e-06	0.000122583	UP
ENSSSCG00000022986			34.2564	64.379	8.96755	13.1	-2.13819	4.955	6.17e-06	0.000122823	DOWN
ENSSSCG00000023180			18.9799	23.5892	3.26093	3.05666	-2.75027	3.70654	6.2e-06	0.000123289	DOWN
ENSSSCG00000007847			73.2578	143.01	38.3159	22.2699	-1.84978	6.12833	6.2e-06	0.000123289	DOWN
ENSSSCG00000000753	WNK1	WNK lysine deficient protein kinase 1 [Source:HGNC Symbol;Acc:HGNC:14540]	933.487	603.614	194.433	210.691	-1.92336	8.92599	6.23e-06	0.000123691	DOWN
ENSSSCG00000006378	SLAMF7	SLAM family member 7 [Source:HGNC Symbol;Acc:HGNC:21394]	91.4276	60.0789	20.3808	18.9949	-1.9457	5.60065	6.26e-06	0.000124108	DOWN
ENSSSCG00000002330	PCNX1	pecanex homolog 1 (Drosophila) [Source:HGNC Symbol;Acc:HGNC:19740]	623.906	676.717	170.383	179.906	-1.89219	8.69193	6.27e-06	0.000124108	DOWN
ENSSSCG00000014983	MMP20	Matrix metalloproteinase-20 [Source:UniProtKB/Swiss-Prot;Acc:P79287]	0.347193	1.96577	16.3046	6.54998	3.26634	2.55527	6.29e-06	0.000124546	UP
ENSSSCG00000021601	ZNF711	zinc finger protein 711 [Source:HGNC Symbol;Acc:HGNC:13128]	106.01	213.532	42.7997	49.5615	-1.78713	6.69727	6.35e-06	0.000125442	DOWN
ENSSSCG00000003844	TTC4	tetratricopeptide repeat domain 4 [Source:HGNC Symbol;Acc:HGNC:12394]	24.6507	27.7665	92.1212	96.7214	1.84885	5.91173	6.41e-06	0.000126482	UP
ENSSSCG00000000191	KMT2D	lysine methyltransferase 2D [Source:HGNC Symbol;Acc:HGNC:7133]	249.632	108.732	51.7672	52.6182	-1.77897	6.86404	6.44e-06	0.000127096	DOWN
ENSSSCG00000016303			0.462924	0.368582	7.7447	6.33165	4.00486	1.82111	6.54e-06	0.000128641	UP
ENSSSCG00000013639	SLC44A2	solute carrier family 44 member 2 [Source:HGNC Symbol;Acc:HGNC:17292]	254.84	314.892	77.447	87.9881	-1.78229	7.52823	6.54e-06	0.000128641	DOWN
ENSSSCG00000000377			94.3208	115.489	316.31	411.557	1.79514	7.87266	6.6e-06	0.000129683	UP
ENSSSCG00000017238	TTYH2	tweety family member 2 [Source:HGNC Symbol;Acc:HGNC:13877]	99.0658	80.7195	26.0874	22.7066	-1.8852	5.85634	6.67e-06	0.000130791	DOWN
ENSSSCG00000026472	RPL7L1	60S ribosomal protein L7-like 1 [Source:UniProtKB/Swiss-Prot;Acc:A5GFQ0]	84.0208	95.0941	236.01	377.279	1.77694	7.63024	6.67e-06	0.000130791	UP
ENSSSCG00000016437			24.535	8.84597	2.85331	1.52833	-2.9885	3.35904	6.69e-06	0.000131029	DOWN
ENSSSCG00000008239	CAPG	capping actin protein, gelsolin like [Source:HGNC Symbol;Acc:HGNC:1474]	38.307	19.6577	84.3765	120.738	1.82484	6.03908	6.69e-06	0.00013103	UP
ENSSSCG00000003579	AHDC1	AT-hook DNA binding motif containing 1 [Source:HGNC Symbol;Acc:HGNC:25230]	43.8621	13.8833	5.299	5.02165	-2.48435	4.1589	6.72e-06	0.000131282	DOWN
ENSSSCG00000000914	BTG1	B-cell translocation gene 1, anti-proliferative [Source:HGNC Symbol;Acc:HGNC:1130]	551.922	472.522	91.7135	192.569	-1.84489	8.35781	6.72e-06	0.000131282	DOWN
ENSSSCG00000027575	RELB	RELB proto-oncogene, NF-kB subunit [Source:HGNC Symbol;Acc:HGNC:9956]	37.6126	25.1864	3.26093	8.07831	-2.40513	4.27967	6.74e-06	0.000131517	DOWN
ENSSSCG00000000665			58.9071	20.6406	9.78278	6.98664	-2.26445	4.63793	6.75e-06	0.000131542	DOWN
ENSSSCG00000008294	ACTG2	actin, gamma 2, smooth muscle, enteric [Source:HGNC Symbol;Acc:HGNC:145]	3.81913	6.63448	31.3864	24.8899	2.42123	4.03821	6.83e-06	0.000132877	UP
ENSSSCG00000017011			1.15731	4.0544	16.7122	18.5583	2.75731	3.3161	6.84e-06	0.000132977	UP
ENSSSCG00000021218	TDRD6	tudor domain containing 6 [Source:HGNC Symbol;Acc:HGNC:21339]	51.3846	86.371	18.3427	16.8116	-1.97234	5.46013	6.86e-06	0.00013317	DOWN
ENSSSCG00000004387	FOXO3	forkhead box protein O3 [Source:RefSeq peptide;Acc:NP_001129431]	54.8565	42.8784	10.598	11.5716	-2.13371	4.94514	6.86e-06	0.00013317	DOWN
ENSSSCG00000022162			78.0028	50.0043	13.8589	17.9033	-1.99879	5.34969	6.87e-06	0.000133256	DOWN
ENSSSCG00000002350			45.3666	28.1351	8.15231	6.76831	-2.30968	4.51918	6.97e-06	0.000134929	DOWN
ENSSSCG00000026754	ATCAY	ATCAY, caytaxin [Source:HGNC Symbol;Acc:HGNC:779]	0.462924	2.70293	16.7122	9.82497	3.04546	2.82695	7.08e-06	0.000136853	UP
ENSSSCG00000005232	SMARCA2	SWI/SNF related, matrix associated, actin dependent regulator of chromatin, subfamily a, member 2 [Source:HGNC Symbol;Acc:HGNC:11098]	220.583	323.369	77.0394	82.0931	-1.77218	7.46406	7.12e-06	0.000137606	DOWN
ENSSSCG00000026613			2.19889	3.31724	22.8265	14.1916	2.7279	3.3657	7.13e-06	0.000137637	UP
ENSSSCG00000016501	KDM7A	lysine demethylase 7A [Source:HGNC Symbol;Acc:HGNC:22224]	123.948	128.144	33.8321	38.2082	-1.80351	6.35463	7.16e-06	0.000138002	DOWN
ENSSSCG00000004888	SERPINB8	serpin family B member 8 [Source:HGNC Symbol;Acc:HGNC:8952]	19.9057	30.7152	90.8983	91.263	1.84714	5.85968	7.17e-06	0.000138002	UP
ENSSSCG00000007815	GTF3C1	general transcription factor IIIC subunit 1 [Source:HGNC Symbol;Acc:HGNC:4664]	193.039	113.523	46.8758	42.5749	-1.77862	6.6408	7.33e-06	0.000140992	DOWN
ENSSSCG00000007873	ABCC6	ATP binding cassette subfamily C member 6 [Source:HGNC Symbol;Acc:HGNC:57]	57.4026	39.9297	10.598	11.5716	-2.12783	4.94044	7.34e-06	0.000140992	DOWN
ENSSSCG00000010580	NFKB2	nuclear factor kappa B subunit 2 [Source:HGNC Symbol;Acc:HGNC:7795]	268.033	188.591	60.7347	73.5781	-1.76248	7.21476	7.38e-06	0.000141594	DOWN
ENSSSCG00000001881	MAN2C1	mannosidase alpha class 2C member 1 [Source:HGNC Symbol;Acc:HGNC:6827]	134.942	64.5018	21.196	33.8416	-1.8434	6.0104	7.39e-06	0.000141783	DOWN
ENSSSCG00000022470			43.2834	39.9297	9.37516	8.51497	-2.22074	4.70575	7.41e-06	0.000141842	DOWN
ENSSSCG00000016388			0.810118	4.0544	22.4189	11.79	2.79492	3.2324	7.41e-06	0.000141842	UP
ENSSSCG00000000998	RPP40	ribonuclease P/MRP subunit p40 [Source:HGNC Symbol;Acc:HGNC:20992]	18.4012	19.9034	66.4414	77.5081	1.91071	5.50704	7.56e-06	0.000144524	UP
ENSSSCG00000001409	PRRC2A	proline rich coiled-coil 2A [Source:HGNC Symbol;Acc:HGNC:13918]	308.076	154.067	63.5881	72.9231	-1.75724	7.23336	7.86e-06	0.000149934	DOWN
ENSSSCG00000006134	CNGB3	cyclic nucleotide gated channel beta 3 [Source:HGNC Symbol;Acc:HGNC:2153]	0.231462	4.42298	23.2341	10.0433	2.81641	3.18009	7.86e-06	0.000149934	UP
ENSSSCG00000006787	TMIGD3	transmembrane and immunoglobulin domain containing 3 [Source:HGNC Symbol;Acc:HGNC:51375]	0.115731	0.368582	5.299	5.89498	4.43349	1.49575	7.95e-06	0.000151468	UP
ENSSSCG00000026668			28.1227	67.4505	2.85331	18.1216	-2.11076	4.90916	8e-06	0.000152223	DOWN
ENSSSCG00000026202			0.347193	2.45721	12.6361	11.5716	3.09906	2.71101	8.08e-06	0.00015364	UP
ENSSSCG00000026850			50.6902	51.2329	7.7447	15.7199	-2.0832	5.00953	8.15e-06	0.000154821	DOWN
ENSSSCG00000008090	IL1A	interleukin 1 alpha [Source:HGNC Symbol;Acc:HGNC:5991]	229.263	97.4285	25.2722	70.0848	-1.75849	6.73328	8.17e-06	0.00015483	DOWN
ENSSSCG00000022888			66.3139	68.802	15.0818	19.4316	-1.95747	5.43401	8.18e-06	0.00015483	DOWN
ENSSSCG00000014262			21.9889	6.51161	1.22285	1.96499	-3.08945	3.13281	8.18e-06	0.00015483	DOWN
ENSSSCG00000023324			189.915	161.439	66.0337	38.4265	-1.75905	6.84161	8.35e-06	0.000157917	DOWN
ENSSSCG00000008664	FAM84A	family with sequence similarity 84 member A [Source:HGNC Symbol;Acc:HGNC:20743]	71.2903	58.1131	15.0818	17.6849	-1.97365	5.37028	8.36e-06	0.000157917	DOWN
ENSSSCG00000012845	CEND1	cell cycle exit and neuronal differentiation 1 [Source:HGNC Symbol;Acc:HGNC:24153]	0.115731	0.737164	8.55993	5.45832	3.97413	1.79588	8.43e-06	0.00015906	UP
ENSSSCG00000030731	TMP-SLA-2		118.856	108.363	26.9026	37.7715	-1.80336	6.20542	8.51e-06	0.000160394	DOWN
ENSSSCG00000008898			40.043	42.0183	6.52185	10.9166	-2.20226	4.68546	8.52e-06	0.000160413	DOWN
ENSSSCG00000008408			232.272	316.366	71.7404	90.3897	-1.75574	7.47978	8.56e-06	0.000161062	DOWN
ENSSSCG00000004942	TIPIN	TIMELESS interacting protein [Source:HGNC Symbol;Acc:HGNC:30750]	14.9293	23.4664	69.7023	73.5781	1.90001	5.50149	8.59e-06	0.000161384	UP
ENSSSCG00000023063			49.8801	68.0648	12.6361	16.3749	-2.01018	5.23128	8.61e-06	0.000161718	DOWN
ENSSSCG00000005352	FRMPD1	FERM and PDZ domain containing 1 [Source:HGNC Symbol;Acc:HGNC:29159]	45.598	55.4102	13.8589	10.0433	-2.09351	5.00074	8.65e-06	0.000162207	DOWN
ENSSSCG00000006932	CLCA4	chloride channel accessory 4 [Source:HGNC Symbol;Acc:HGNC:2018]	0.462924	2.8258	15.897	10.6983	2.998	2.84404	8.67e-06	0.000162393	UP
ENSSSCG00000004209	PTPRK	protein tyrosine phosphatase, receptor type K [Source:HGNC Symbol;Acc:HGNC:9674]	134.48	195.84	49.7291	48.0332	-1.75664	6.75218	8.71e-06	0.000162996	DOWN
ENSSSCG00000030177	EBNA1BP2	EBNA1 binding protein 2 [Source:HGNC Symbol;Acc:HGNC:15531]	41.8947	31.4523	96.6049	152.396	1.7659	6.33291	8.83e-06	0.000164873	UP
ENSSSCG00000012409	CITED1	Cbp/p300 interacting transactivator with Glu/Asp rich carboxy-terminal domain 1 [Source:HGNC Symbol;Acc:HGNC:1986]	103.001	51.2329	16.7122	24.2349	-1.89921	5.6332	8.83e-06	0.000164873	DOWN
ENSSSCG00000000779	KIF21A	kinesin family member 21A [Source:HGNC Symbol;Acc:HGNC:19349]	147.557	183.922	45.653	52.3998	-1.75423	6.75726	8.84e-06	0.000164873	DOWN
ENSSSCG00000010604	SH3PXD2A	SH3 and PX domains 2A [Source:HGNC Symbol;Acc:HGNC:23664]	69.6701	27.0293	13.4513	9.16997	-2.11425	4.93683	8.87e-06	0.000165416	DOWN
ENSSSCG00000000846	HCFC2	host cell factor C2 [Source:HGNC Symbol;Acc:HGNC:24972]	147.557	214.515	54.6205	53.0548	-1.74962	6.88526	8.89e-06	0.000165571	DOWN
ENSSSCG00000015541			135.984	45.4584	8.15231	41.0465	-1.84067	5.87233	9.03e-06	0.000167932	DOWN
ENSSSCG00000009211	PIGY	phosphatidylinositol N-acetylglucosaminyltransferase subunit Y [Source:RefSeq peptide;Acc:NP_001258896]	41.5475	43.247	100.273	183.836	1.74793	6.52818	9.07e-06	0.000168565	UP
ENSSSCG00000011748	SLC7A14	solute carrier family 7 member 14 [Source:HGNC Symbol;Acc:HGNC:29326]	0.231462	1.72005	15.4894	5.02165	3.34617	2.37132	9.1e-06	0.000168907	UP
ENSSSCG00000001715	ENPP5	ectonucleotide pyrophosphatase/phosphodiesterase 5 (putative) [Source:HGNC Symbol;Acc:HGNC:13717]	25.808	62.5361	10.1904	9.60664	-2.15826	4.79912	9.12e-06	0.000168907	DOWN
ENSSSCG00000009412	LCP1	lymphocyte cytosolic protein 1 [Source:HGNC Symbol;Acc:HGNC:6528]	116.425	69.662	26.0874	25.7633	-1.84328	5.91364	9.12e-06	0.000168907	DOWN
ENSSSCG00000008382			465.586	565.159	139.405	153.051	-1.81667	8.37335	9.36e-06	0.000173257	DOWN
ENSSSCG00000005322	NPR2	natriuretic peptide receptor 2 [Source:HGNC Symbol;Acc:HGNC:7944]	98.2557	71.9963	22.4189	24.2349	-1.86419	5.78216	9.4e-06	0.000173721	DOWN
ENSSSCG00000013735			1551.03	928.581	205.846	423.347	-1.97681	9.60382	9.41e-06	0.000173844	DOWN
ENSSSCG00000004659	SLC12A1	solute carrier family 12 member 1 [Source:HGNC Symbol;Acc:HGNC:10910]	2.31462	6.02017	32.2016	15.5016	2.49945	3.76725	9.44e-06	0.000174248	UP
ENSSSCG00000008348			125.105	50.4957	20.7884	27.5099	-1.85266	5.82786	9.48e-06	0.000174731	DOWN
ENSSSCG00000008633	PDIA6	protein disulfide isomerase family A member 6 [Source:HGNC Symbol;Acc:HGNC:30168]	617.31	633.347	124.73	222.481	-1.84589	8.64504	9.51e-06	0.000175027	DOWN
ENSSSCG00000015238	ARHGAP32	Rho GTPase activating protein 32 [Source:HGNC Symbol;Acc:HGNC:17399]	106.125	111.803	41.1692	21.8333	-1.80648	6.14901	9.57e-06	0.000176019	DOWN
ENSSSCG00000024570			61.4532	32.8038	9.37516	12.2266	-2.10976	4.89757	9.62e-06	0.000176838	DOWN
ENSSSCG00000015375	ITGB8		39.9272	49.5128	10.1904	10.0433	-2.14252	4.81929	9.69e-06	0.000177822	DOWN
ENSSSCG00000005453	TXN	Sus scrofa thioredoxin (TXN), mRNA. [Source:RefSeq mRNA;Acc:NM_214313]	200.446	257.393	877.597	827.917	1.89717	9.07859	9.76e-06	0.00017889	UP
ENSSSCG00000012371	AR	androgen receptor [Source:HGNC Symbol;Acc:HGNC:644]	40.7373	20.3949	6.52185	5.23998	-2.39013	4.25156	9.78e-06	0.000179112	DOWN
ENSSSCG00000000716	KCNA1	potassium voltage-gated channel subfamily A member 1 [Source:HGNC Symbol;Acc:HGNC:6218]	14.9293	4.42298	1.22285	0.436665	-3.66213	2.59433	9.8e-06	0.000179325	DOWN
ENSSSCG00000006767	MAGI3	membrane associated guanylate kinase, WW and PDZ domain containing 3 [Source:HGNC Symbol;Acc:HGNC:29647]	229.263	211.689	72.148	60.2598	-1.73788	7.17101	9.81e-06	0.000179325	DOWN
ENSSSCG00000013400			32.8676	17.5691	4.07616	4.58499	-2.52685	3.96527	9.82e-06	0.000179371	DOWN
ENSSSCG00000029773			87.4927	23.0978	11.4132	15.5016	-2.02354	5.13842	9.88e-06	0.000180325	DOWN
ENSSSCG00000027441			88.8815	92.7598	19.9732	30.3482	-1.83802	5.87816	9.91e-06	0.000180549	DOWN
ENSSSCG00000005625	ENG	endoglin [Source:HGNC Symbol;Acc:HGNC:3349]	129.619	77.8937	26.495	32.5316	-1.80744	6.07567	9.92e-06	0.000180549	DOWN
ENSSSCG00000003332	SDF4	stromal cell derived factor 4 [Source:HGNC Symbol;Acc:HGNC:24188]	214.681	148.661	39.5387	68.7748	-1.73662	6.8918	9.96e-06	0.000181088	DOWN
ENSSSCG00000005785			16.781	30.9609	4.07616	3.92999	-2.57243	3.88359	9.99e-06	0.000181357	DOWN
ENSSSCG00000024692			360.502	227.784	79.8927	95.193	-1.7464	7.58235	9.99e-06	0.000181357	DOWN
ENSSSCG00000003592	SDC3	syndecan 3 [Source:HGNC Symbol;Acc:HGNC:10660]	63.7678	27.2751	8.15231	12.445	-2.11997	4.84626	1.02e-05	0.00018439	DOWN
ENSSSCG00000008192	TMEM131	transmembrane protein 131 [Source:HGNC Symbol;Acc:HGNC:30366]	175.448	178.885	68.0718	38.6449	-1.7406	6.85788	1.02e-05	0.00018439	DOWN
ENSSSCG00000015659	YOD1	YOD1 deubiquitinase [Source:HGNC Symbol;Acc:HGNC:25035]	75.1095	77.2794	16.3046	24.4533	-1.88706	5.61811	1.03e-05	0.000186051	DOWN
ENSSSCG00000009420	NUFIP1	NUFIP1, FMR1 interacting protein 1 [Source:HGNC Symbol;Acc:HGNC:8057]	17.8226	25.3093	70.1099	85.5864	1.85358	5.63348	1.03e-05	0.000186051	UP
ENSSSCG00000029485	FBXO11	F-box protein 11 [Source:HGNC Symbol;Acc:HGNC:13590]	163.065	224.835	60.3271	56.3298	-1.73409	6.98767	1.03e-05	0.000186051	DOWN
ENSSSCG00000026618			186.559	307.275	70.1099	78.1631	-1.73403	7.33374	1.04e-05	0.000187169	DOWN
ENSSSCG00000008087	IL1B2	interleukin 1, beta [Source:RefSeq peptide;Acc:NP_001289317]	0.925849	3.80868	24.8646	8.29664	2.77807	3.16994	1.04e-05	0.000187169	UP
ENSSSCG00000017178	SPHK1	sphingosine kinase 1 [Source:HGNC Symbol;Acc:HGNC:11240]	291.874	182.817	33.0169	108.73	-1.72947	7.27612	1.04e-05	0.000187169	DOWN
ENSSSCG00000009874	RASAL1	RAS protein activator like 1 [Source:HGNC Symbol;Acc:HGNC:9873]	166.653	97.7971	43.2073	34.9332	-1.76329	6.43324	1.04e-05	0.000187169	DOWN
ENSSSCG00000009086			19.9057	21.9921	3.26093	3.27499	-2.67212	3.69348	1.04e-05	0.00018744	DOWN
ENSSSCG00000026079	TKTL2	transketolase like 2 [Source:HGNC Symbol;Acc:HGNC:25313]	21.0631	23.9578	2.03808	5.02165	-2.59237	3.79586	1.04e-05	0.000187494	DOWN
ENSSSCG00000024411	SMG8	SMG8, nonsense mediated mRNA decay factor [Source:HGNC Symbol;Acc:HGNC:25551]	16.781	21.8692	63.5881	78.5997	1.88099	5.49648	1.05e-05	0.000187802	UP
ENSSSCG00000024838			4.86071	9.82885	27.7179	40.8282	2.22778	4.37558	1.05e-05	0.000188014	UP
ENSSSCG00000009910	RNF10	ring finger protein 10 [Source:HGNC Symbol;Acc:HGNC:10055]	188.179	147.679	49.3215	51.3082	-1.7377	6.78017	1.05e-05	0.000188476	DOWN
ENSSSCG00000015472			0.462924	0.614303	12.6361	3.05666	3.77369	1.90472	1.06e-05	0.000189757	UP
ENSSSCG00000022228			0.925849	5.16015	25.2722	13.1	2.63964	3.42559	1.07e-05	0.00019159	UP
ENSSSCG00000023806	LRRN1	leucine rich repeat neuronal 1 [Source:HGNC Symbol;Acc:HGNC:20980]	25.4608	25.3093	5.299	3.71165	-2.51818	3.97786	1.08e-05	0.000192206	DOWN
ENSSSCG00000027030	BDKRB2		42.9362	53.0758	10.1904	12.2266	-2.08704	4.92747	1.08e-05	0.000192429	DOWN
ENSSSCG00000022673			44.5565	51.2329	13.0437	9.60664	-2.09411	4.92593	1.08e-05	0.000193124	DOWN
ENSSSCG00000023408	SAMD4A	sterile alpha motif domain containing 4A [Source:HGNC Symbol;Acc:HGNC:23023]	243.035	244.247	66.4414	80.3464	-1.72831	7.31577	1.1e-05	0.000195388	DOWN
ENSSSCG00000029729			37.8441	37.3496	8.15231	7.85997	-2.23074	4.56199	1.1e-05	0.000195444	DOWN
ENSSSCG00000014975	CNTN5	contactin 5 [Source:HGNC Symbol;Acc:HGNC:2175]	61.3375	74.5764	25.6798	10.6983	-1.9335	5.45285	1.1e-05	0.000195444	DOWN
ENSSSCG00000000694			242.92	240.807	939.147	860.449	1.89524	9.15646	1.11e-05	0.000196557	UP
ENSSSCG00000023721			56.5925	51.2329	17.9351	8.95164	-2.03433	5.10578	1.11e-05	0.000196557	DOWN
ENSSSCG00000022537			66.4296	49.7586	13.8589	15.2833	-1.9895	5.21522	1.11e-05	0.000196557	DOWN
ENSSSCG00000016719	STK31	serine/threonine kinase 31 [Source:HGNC Symbol;Acc:HGNC:11407]	52.5419	90.0569	27.3103	11.3533	-1.91359	5.52467	1.12e-05	0.000197371	DOWN
ENSSSCG00000000508			88.0714	85.6339	24.0493	24.4533	-1.83908	5.81617	1.14e-05	0.000201422	DOWN
ENSSSCG00000002451			37.8441	14.6204	4.07616	5.23998	-2.46911	4.0266	1.15e-05	0.000202289	DOWN
ENSSSCG00000003307	NLRP9	NLR family pyrin domain containing 9 [Source:HGNC Symbol;Acc:HGNC:22941]	0.925849	4.17726	21.6036	12.445	2.72116	3.24053	1.15e-05	0.000202845	UP
ENSSSCG00000001504	WDR46	WD repeat domain 46 [Source:HGNC Symbol;Acc:HGNC:13923]	39.1171	24.5721	79.8927	135.803	1.76315	6.1271	1.15e-05	0.000202845	UP
ENSSSCG00000010143	MTR	5-methyltetrahydrofolate-homocysteine methyltransferase [Source:HGNC Symbol;Acc:HGNC:7468]	177.994	186.502	61.9576	48.4698	-1.72655	6.90071	1.15e-05	0.000202845	DOWN
ENSSSCG00000013758	ZSWIM4	zinc finger SWIM-type containing 4 [Source:HGNC Symbol;Acc:HGNC:25704]	110.292	59.2188	22.4189	24.6716	-1.84402	5.7802	1.15e-05	0.000203018	DOWN
ENSSSCG00000030798	FUS	FUS RNA binding protein [Source:HGNC Symbol;Acc:HGNC:4010]	231.462	135.27	43.6149	67.0281	-1.72147	6.90893	1.18e-05	0.000206483	DOWN
ENSSSCG00000006218	PDE7A	phosphodiesterase 7A [Source:HGNC Symbol;Acc:HGNC:8791]	45.3666	90.794	24.0493	12.445	-1.92349	5.45613	1.18e-05	0.000206483	DOWN
ENSSSCG00000017084	FAT2	FAT atypical cadherin 2 [Source:HGNC Symbol;Acc:HGNC:3596]	2.66181	9.21455	40.7616	18.9949	2.31661	4.13041	1.18e-05	0.000206483	UP
ENSSSCG00000016743	OGDH	oxoglutarate dehydrogenase [Source:HGNC Symbol;Acc:HGNC:8124]	454.245	144.73	73.7784	106.11	-1.73156	7.61138	1.19e-05	0.00020804	DOWN
ENSSSCG00000008311	CYP26B1	cytochrome P450 family 26 subfamily B member 1 [Source:HGNC Symbol;Acc:HGNC:20581]	25.1136	14.8661	2.85331	3.27499	-2.68471	3.62834	1.19e-05	0.000208527	DOWN
ENSSSCG00000000068	EP300	E1A binding protein p300 [Source:HGNC Symbol;Acc:HGNC:3373]	264.33	195.717	75.8165	63.9715	-1.72057	7.23579	1.19e-05	0.000208527	DOWN
ENSSSCG00000001785	MESDC1	mesoderm development candidate 1 [Source:HGNC Symbol;Acc:HGNC:13519]	51.1531	15.6033	5.299	8.07831	-2.28867	4.38511	1.19e-05	0.000208527	DOWN
ENSSSCG00000008497	GPATCH11	G-patch domain containing 11 [Source:HGNC Symbol;Acc:HGNC:26768]	11.1102	14.3747	55.0281	47.3782	2.0032	4.9902	1.2e-05	0.000208604	UP
ENSSSCG00000016618	CPED1	cadherin like and PC-esterase domain containing 1 [Source:HGNC Symbol;Acc:HGNC:26159]	358.651	303.22	128.399	70.3031	-1.74125	7.75407	1.2e-05	0.000209132	DOWN
ENSSSCG00000017558	TOB1	transducer of ERBB2, 1 [Source:HGNC Symbol;Acc:HGNC:11979]	101.843	151.119	33.0169	41.7015	-1.75325	6.37012	1.2e-05	0.000209304	DOWN
ENSSSCG00000000234	GRASP	general receptor for phosphoinositides 1 associated scaffold protein [Source:HGNC Symbol;Acc:HGNC:18707]	82.7477	35.8753	11.8209	18.1216	-1.96671	5.2474	1.21e-05	0.000210338	DOWN
ENSSSCG00000013610			0.347193	1.96577	13.8589	7.64164	3.18618	2.49355	1.21e-05	0.000210784	UP
ENSSSCG00000027093	FOLH1B	folate hydrolase (prostate-specific membrane antigen) 1 [Source:HGNC Symbol;Acc:HGNC:3788]	111.68	129.741	33.8321	37.3349	-1.75922	6.3026	1.23e-05	0.000212849	DOWN
ENSSSCG00000000660	A2M	alpha-2-macroglobulin [Source:HGNC Symbol;Acc:HGNC:7]	1764.78	1379.36	518.895	269.859	-1.99613	9.94254	1.25e-05	0.000216114	DOWN
ENSSSCG00000014375	HARS	histidyl-tRNA synthetase [Source:HGNC Symbol;Acc:HGNC:4816]	38.6542	30.4694	103.127	128.38	1.74472	6.23103	1.25e-05	0.000216383	UP
ENSSSCG00000021829			36.1081	39.1926	8.15231	8.07831	-2.21153	4.56683	1.26e-05	0.000217535	DOWN
ENSSSCG00000006502	ARHGEF2	Rho/Rac guanine nucleotide exchange factor 2 [Source:HGNC Symbol;Acc:HGNC:682]	501.81	322.632	82.746	160.256	-1.75755	8.06458	1.26e-05	0.000217684	DOWN
ENSSSCG00000015412	CCDC146	coiled-coil domain containing 146 [Source:HGNC Symbol;Acc:HGNC:29296]	1.62024	3.31724	26.495	7.20498	2.73456	3.19318	1.26e-05	0.000218486	UP
ENSSSCG00000000504	PTPRB	protein tyrosine phosphatase, receptor type B [Source:HGNC Symbol;Acc:HGNC:9665]	166.653	253.83	63.9957	64.1898	-1.71337	7.10791	1.27e-05	0.000219947	DOWN
ENSSSCG00000027550	PLCD1	phospholipase C delta 1 [Source:HGNC Symbol;Acc:HGNC:9060]	84.2522	54.5501	16.7122	20.3049	-1.89828	5.48449	1.28e-05	0.000221064	DOWN
ENSSSCG00000005195			19.3271	34.7696	5.70662	4.36665	-2.44059	4.07442	1.28e-05	0.000221064	DOWN
ENSSSCG00000021647	EDA	ectodysplasin A [Source:HGNC Symbol;Acc:HGNC:3157]	49.8801	37.2268	10.1904	9.82497	-2.12155	4.78632	1.29e-05	0.000221505	DOWN
ENSSSCG00000006968	LONRF1	LON peptidase N-terminal domain and ring finger 1 [Source:HGNC Symbol;Acc:HGNC:26302]	154.501	149.521	38.7235	52.8365	-1.72484	6.63956	1.29e-05	0.000222171	DOWN
ENSSSCG00000003438			287.129	258.007	93.344	72.4864	-1.71953	7.47979	1.3e-05	0.000222571	DOWN
ENSSSCG00000001061	JARID2	jumonji and AT-rich interaction domain containing 2 [Source:HGNC Symbol;Acc:HGNC:6196]	143.159	132.075	35.8702	46.5049	-1.7343	6.49515	1.3e-05	0.000223849	DOWN
ENSSSCG00000027131			306.34	392.171	91.3059	118.118	-1.73537	7.83158	1.32e-05	0.000226577	DOWN
ENSSSCG00000022013			9.48995	12.2861	0.407616	1.52833	-3.31334	2.75524	1.32e-05	0.000226577	DOWN
ENSSSCG00000020656			12.7304	12.4089	1.22285	1.52833	-3.14446	2.9613	1.32e-05	0.000226632	DOWN
ENSSSCG00000011772			82.7477	80.1051	19.1579	25.9816	-1.83993	5.72283	1.33e-05	0.000226737	DOWN
ENSSSCG00000001100	CARMIL1	capping protein regulator and myosin 1 linker 1 [Source:HGNC Symbol;Acc:HGNC:21581]	36.3396	51.3558	132.067	155.235	1.71289	6.54985	1.33e-05	0.000227031	UP
ENSSSCG00000000233	ACVR1B	activin A receptor type 1B [Source:HGNC Symbol;Acc:HGNC:172]	106.241	118.561	29.3483	36.6799	-1.76108	6.19981	1.35e-05	0.000230798	DOWN
ENSSSCG00000001912	PML	promyelocytic leukemia [Source:HGNC Symbol;Acc:HGNC:9113]	55.8981	21.2549	5.70662	10.9166	-2.17526	4.60367	1.37e-05	0.000232845	DOWN
ENSSSCG00000014168	ELL2	elongation factor for RNA polymerase II 2 [Source:HGNC Symbol;Acc:HGNC:17064]	212.367	238.104	66.0337	71.8314	-1.7067	7.20817	1.37e-05	0.000233687	DOWN
ENSSSCG00000002539			44.7879	30.7152	3.66854	12.2266	-2.18146	4.56935	1.37e-05	0.0002339	DOWN
ENSSSCG00000000769	BID	BH3 interacting domain death agonist [Source:HGNC Symbol;Acc:HGNC:1050]	17.8226	16.0947	38.7235	86.4597	1.89208	5.31757	1.4e-05	0.000238277	UP
ENSSSCG00000007078	SEL1L2	SEL1L2 ERAD E3 ligase adaptor subunit [Source:HGNC Symbol;Acc:HGNC:15897]	1.04158	3.19438	23.6417	6.76831	2.80729	3.02978	1.4e-05	0.000238277	UP
ENSSSCG00000021641			22.5676	9.46027	0.815231	3.27499	-2.83225	3.3076	1.4e-05	0.000238277	DOWN
ENSSSCG00000002720	CLEC18A		41.5475	63.3961	13.8589	12.2266	-2.01231	5.06809	1.41e-05	0.00023957	DOWN
ENSSSCG00000001661	SRF	serum response factor [Source:HGNC Symbol;Acc:HGNC:11291]	103.927	158.736	27.3103	51.0898	-1.73005	6.42785	1.42e-05	0.000240626	DOWN
ENSSSCG00000025410	PRSS16	protease, serine 16 [Source:HGNC Symbol;Acc:HGNC:9480]	0.115731	0.491443	6.92947	4.80332	4.18205	1.53136	1.44e-05	0.000243194	UP
ENSSSCG00000022918			60.0644	101.851	24.0493	21.3966	-1.83582	5.7173	1.45e-05	0.00024502	DOWN
ENSSSCG00000005524	DAB2IP	DAB2 interacting protein [Source:HGNC Symbol;Acc:HGNC:17294]	78.4657	50.6186	16.7122	17.4666	-1.91425	5.37919	1.45e-05	0.00024502	DOWN
ENSSSCG00000001611			51.9633	57.9902	13.0437	14.6283	-1.98344	5.13814	1.45e-05	0.000245532	DOWN
ENSSSCG00000005994			62.2633	58.3588	18.7503	12.8816	-1.94569	5.27915	1.47e-05	0.000247622	DOWN
ENSSSCG00000005655	WDR34	WD repeat domain 34 [Source:HGNC Symbol;Acc:HGNC:28296]	50.1116	25.0636	9.37516	7.20498	-2.19449	4.56954	1.47e-05	0.00024821	DOWN
ENSSSCG00000018091	ND5	NADH-ubiquinone oxidoreductase chain 5 [Source:UniProtKB/Swiss-Prot;Acc:Q9TDR1]	481.094	385.168	1648.81	1803.65	1.99472	10.0762	1.48e-05	0.000248418	UP
ENSSSCG00000023547			22.9148	44.8441	6.92947	7.20498	-2.25478	4.4119	1.49e-05	0.000250674	DOWN
ENSSSCG00000007083	PCSK2	neuroendocrine convertase 2 precursor [Source:RefSeq peptide;Acc:NP_001004044]	0.694387	3.19438	19.9732	8.51497	2.84496	2.94367	1.49e-05	0.000250674	UP
ENSSSCG00000023523	FATE1	fetal and adult testis expressed 1 [Source:HGNC Symbol;Acc:HGNC:24683]	16.8967	13.3918	2.03808	1.96499	-2.91094	3.23113	1.49e-05	0.000250674	DOWN
ENSSSCG00000009748	RIMBP2	RIMS binding protein 2 [Source:HGNC Symbol;Acc:HGNC:30339]	2.19889	4.30012	24.0493	14.8466	2.56528	3.46413	1.54e-05	0.000257804	UP
ENSSSCG00000013619	SWSAP1	SWIM-type zinc finger 7 associated protein 1 [Source:HGNC Symbol;Acc:HGNC:26638]	4.28205	4.0544	26.0874	19.6499	2.44354	3.72944	1.55e-05	0.000259118	UP
ENSSSCG00000008482	GEMIN6	gem nuclear organelle associated protein 6 [Source:HGNC Symbol;Acc:HGNC:20044]	11.4574	21.132	57.8814	63.5348	1.89838	5.26301	1.55e-05	0.000259118	UP
ENSSSCG00000008765	PCDH7	protocadherin 7 [Source:HGNC Symbol;Acc:HGNC:8659]	83.0949	54.673	15.4894	21.6149	-1.87895	5.4771	1.55e-05	0.000259262	DOWN
ENSSSCG00000008926	TMPRSS11D	transmembrane protease, serine 11D [Source:HGNC Symbol;Acc:HGNC:24059]	0.231462	0.491443	5.299	6.76831	4.00221	1.64358	1.57e-05	0.000261434	UP
ENSSSCG00000028803			113.764	85.511	21.196	36.6799	-1.76797	6.02501	1.58e-05	0.00026294	DOWN
ENSSSCG00000003702	GATA6	GATA binding protein 6 [Source:HGNC Symbol;Acc:HGNC:4174]	65.3881	81.2109	19.1579	21.1783	-1.85688	5.57072	1.58e-05	0.000263568	DOWN
ENSSSCG00000007858			0.115731	2.33435	16.3046	5.67665	3.12707	2.50672	1.58e-05	0.000263568	UP
ENSSSCG00000007727			51.3846	43.9841	12.2285	10.9166	-2.04671	4.9273	1.58e-05	0.000263568	DOWN
ENSSSCG00000026681			101.843	134.532	31.794	38.8632	-1.73658	6.27705	1.59e-05	0.000264823	DOWN
ENSSSCG00000012298	CACNA1F		0.115731	1.22861	11.0056	5.23998	3.54565	2.02749	1.6e-05	0.000264823	UP
ENSSSCG00000013644	KRI1	KRI1 homolog [Source:HGNC Symbol;Acc:HGNC:25769]	19.0956	19.6577	66.0337	73.1414	1.84464	5.47222	1.6e-05	0.000264823	UP
ENSSSCG00000020845	CDH9	cadherin 9 [Source:HGNC Symbol;Acc:HGNC:1768]	0.347193	0.491443	9.78278	3.71165	3.91302	1.69981	1.6e-05	0.000265841	UP
ENSSSCG00000003570	WDTC1	WD and tetratricopeptide repeats 1 [Source:HGNC Symbol;Acc:HGNC:29175]	95.5939	53.5672	17.1199	24.0166	-1.84555	5.59686	1.63e-05	0.000269748	DOWN
ENSSSCG00000013335	LGR4	leucine rich repeat containing G protein-coupled receptor 4 [Source:HGNC Symbol;Acc:HGNC:13299]	126.61	145.467	45.653	37.3349	-1.71685	6.48413	1.63e-05	0.000269748	DOWN
ENSSSCG00000022914			38.5385	22.7292	2.44569	9.3883	-2.28917	4.26082	1.63e-05	0.000269748	DOWN
ENSSSCG00000001204			3.00901	3.56296	23.2341	15.7199	2.5513	3.47203	1.63e-05	0.000269846	UP
ENSSSCG00000017905	PFN1	profilin 1 [Source:HGNC Symbol;Acc:HGNC:8881]	248.475	166.108	705.175	756.959	1.81826	8.87365	1.64e-05	0.000271037	UP
ENSSSCG00000015879	DAPL1	death associated protein like 1 [Source:HGNC Symbol;Acc:HGNC:21490]	11.2259	50.9872	6.52185	6.11331	-2.29949	4.28629	1.65e-05	0.000271932	DOWN
ENSSSCG00000024001			83.905	32.8038	13.8589	16.3749	-1.94042	5.23097	1.65e-05	0.00027232	DOWN
ENSSSCG00000005925	EXOSC4	exosome component 4 [Source:HGNC Symbol;Acc:HGNC:18189]	13.5405	8.60025	34.6473	55.0198	2.02178	4.80471	1.66e-05	0.000274054	UP
ENSSSCG00000004702	STRC	stereocilin [Source:HGNC Symbol;Acc:HGNC:16035]	2.66181	4.30012	25.6798	14.8466	2.52368	3.52891	1.67e-05	0.000274112	UP
ENSSSCG00000022749	MRPL40	mitochondrial ribosomal protein L40 [Source:HGNC Symbol;Acc:HGNC:14491]	33.6777	26.2922	60.3271	139.078	1.7396	6.02189	1.7e-05	0.000278229	UP
ENSSSCG00000013714			0.694387	2.8258	17.5275	8.95164	2.88534	2.83811	1.7e-05	0.000278229	UP
ENSSSCG00000010651	ABLIM1	actin binding LIM protein 1 [Source:HGNC Symbol;Acc:HGNC:78]	152.534	100.377	48.0987	29.0382	-1.72417	6.37927	1.7e-05	0.000278229	DOWN
ENSSSCG00000030880	CH242-280I8.1		16.4338	13.0232	1.63046	2.18333	-2.90321	3.19272	1.7e-05	0.000278929	DOWN
ENSSSCG00000012379	ARR3	arrestin 3, retinal (X-arrestin) [Source:HGNC Symbol;Acc:HGNC:710]	0.231462	1.22861	11.8209	5.02165	3.4756	2.07976	1.71e-05	0.000280407	UP
ENSSSCG00000016031	CALCRL	calcitonin receptor like receptor [Source:HGNC Symbol;Acc:HGNC:16709]	229.958	390.82	72.9632	117.463	-1.7	7.66973	1.73e-05	0.000282267	DOWN
ENSSSCG00000005064	NAA30	N(alpha)-acetyltransferase 30, NatC catalytic subunit [Source:HGNC Symbol;Acc:HGNC:19844]	80.0859	99.7629	15.897	35.5882	-1.78032	5.87479	1.75e-05	0.000285192	DOWN
ENSSSCG00000021359			17.2439	26.415	79.4851	73.3598	1.80644	5.61423	1.75e-05	0.000285195	UP
ENSSSCG00000009182	ADH7	alcohol dehydrogenase 7 (class IV), mu or sigma polypeptide [Source:HGNC Symbol;Acc:HGNC:256]	0.231462	2.08863	15.4894	5.67665	3.14939	2.44999	1.75e-05	0.000285674	UP
ENSSSCG00000000415	SDR9C7	short chain dehydrogenase/reductase family 9C member 7 [Source:HGNC Symbol;Acc:HGNC:29958]	30.553	5.77445	2.44569	3.05666	-2.69311	3.49842	1.78e-05	0.000289279	DOWN
ENSSSCG00000029657			145.127	182.448	70.5175	31.6582	-1.69424	6.75665	1.78e-05	0.000289444	DOWN
ENSSSCG00000017422			121.518	82.5624	23.6417	36.4615	-1.7513	6.06321	1.78e-05	0.000289588	DOWN
ENSSSCG00000008938	ENAM	enamelin [Source:HGNC Symbol;Acc:HGNC:3344]	0	1.96577	12.6361	6.54998	3.25529	2.31275	1.79e-05	0.00029039	UP
ENSSSCG00000028466	UTP3	UTP3, small subunit (SSU) processome component, homolog (S. cerevisiae) [Source:HGNC Symbol;Acc:HGNC:24477]	16.0866	28.5037	67.2566	87.5514	1.79839	5.63845	1.79e-05	0.00029039	UP
ENSSSCG00000017169	SEC14L1	SEC14 like lipid binding 1 [Source:HGNC Symbol;Acc:HGNC:10698]	150.566	90.794	29.7559	43.0115	-1.72071	6.31008	1.79e-05	0.000290398	DOWN
ENSSSCG00000027477			54.7408	41.2812	13.4513	10.2616	-2.02956	4.94107	1.79e-05	0.000290398	DOWN
ENSSSCG00000030110			53.6992	28.5037	6.92947	11.79	-2.10367	4.70506	1.79e-05	0.000290398	DOWN
ENSSSCG00000013144	MPEG1	macrophage expressed 1 [Source:HGNC Symbol;Acc:HGNC:29619]	255.65	125.686	58.6967	60.0415	-1.68271	6.97499	1.8e-05	0.000291252	DOWN
ENSSSCG00000008644			137.489	197.683	53.3977	50.6532	-1.68807	6.78878	1.81e-05	0.00029201	DOWN
ENSSSCG00000016746	NPC1L1	NPC1 like intracellular cholesterol transporter 1 [Source:HGNC Symbol;Acc:HGNC:7898]	0.347193	3.31724	17.5275	9.3883	2.85543	2.86944	1.81e-05	0.000292201	UP
ENSSSCG00000000509			200.099	219.306	62.3652	68.3381	-1.6804	7.11173	1.82e-05	0.00029317	DOWN
ENSSSCG00000023080	TPP1	tripeptidyl peptidase 1 [Source:HGNC Symbol;Acc:HGNC:2073]	53.1206	27.7665	8.96755	9.60664	-2.11659	4.68295	1.83e-05	0.000294724	DOWN
ENSSSCG00000005680	PRRX2	paired related homeobox 2 [Source:HGNC Symbol;Acc:HGNC:21338]	1.73597	1.47433	14.2666	10.48	2.91998	2.75299	1.83e-05	0.000294823	UP
ENSSSCG00000024693	MRPL17	mitochondrial ribosomal protein L17 [Source:HGNC Symbol;Acc:HGNC:14053]	69.0915	71.5049	171.606	275.099	1.66952	7.19838	1.83e-05	0.000294823	UP
ENSSSCG00000007805	ATP2A1	ATPase, Ca++ transporting, cardiac muscle, fast twitch 1 [Source:HGNC Symbol;Acc:HGNC:811]	0.347193	0.737164	7.7447	6.54998	3.67129	1.87574	1.83e-05	0.000294882	UP
ENSSSCG00000010379	FRMPD2	FERM and PDZ domain containing 2 [Source:HGNC Symbol;Acc:HGNC:28572]	2.19889	3.56296	24.8646	10.9166	2.6086	3.32023	1.84e-05	0.000295123	UP
ENSSSCG00000030958	CD1A		0.231462	0.491443	7.7447	4.58499	4.00456	1.60049	1.85e-05	0.000297456	UP
ENSSSCG00000026255			17.5911	14.129	2.85331	1.74666	-2.82812	3.304	1.9e-05	0.000305044	DOWN
ENSSSCG00000005456	MUSK	muscle associated receptor tyrosine kinase [Source:HGNC Symbol;Acc:HGNC:7525]	0.462924	1.72005	14.6742	5.67665	3.17678	2.39071	1.91e-05	0.000306048	UP
ENSSSCG00000016615			0	0.368582	5.70662	3.92999	4.57046	1.22828	1.91e-05	0.000306179	UP
ENSSSCG00000017330	MAP3K14	mitogen-activated protein kinase kinase kinase 14 [Source:HGNC Symbol;Acc:HGNC:6853]	79.3915	38.9468	17.9351	13.5366	-1.92176	5.25665	1.92e-05	0.000306522	DOWN
ENSSSCG00000013572	PNPLA6	patatin like phospholipase domain containing 6 [Source:HGNC Symbol;Acc:HGNC:16268]	113.648	67.5734	27.7179	25.3266	-1.77462	5.89099	1.92e-05	0.000306522	DOWN
ENSSSCG00000003699	GREB1L	growth regulation by estrogen in breast cancer 1 like [Source:HGNC Symbol;Acc:HGNC:31042]	122.328	107.38	46.0606	24.0166	-1.72802	6.24148	1.92e-05	0.000306522	DOWN
ENSSSCG00000002760	NIP7	60S ribosome subunit biogenesis protein NIP7 homolog [Source:UniProtKB/Swiss-Prot;Acc:Q56P27]	39.1171	43.6155	102.312	163.094	1.68457	6.44419	1.94e-05	0.000309645	UP
ENSSSCG00000016738	H2AFZ	histone H2A.Z [Source:RefSeq peptide;Acc:NP_001116594]	151.492	104.8	39.9463	38.6449	-1.70567	6.40076	1.96e-05	0.000312386	DOWN
ENSSSCG00000011106	CREM	cAMP responsive element modulator [Source:HGNC Symbol;Acc:HGNC:2352]	160.288	205.054	52.1748	62.0065	-1.6747	6.91485	1.98e-05	0.000314699	DOWN
ENSSSCG00000005921			50.2273	21.8692	6.11424	9.60664	-2.16775	4.51126	1.99e-05	0.000317019	DOWN
ENSSSCG00000013150			0.925849	2.70293	21.6036	5.45832	2.85611	2.84208	2.01e-05	0.000319496	UP
ENSSSCG00000003532	LUZP1	leucine zipper protein 1 [Source:HGNC Symbol;Acc:HGNC:14985]	298.123	351.75	84.3765	116.59	-1.69002	7.7382	2.01e-05	0.000319496	DOWN
ENSSSCG00000023315	THOC6	THO complex 6 [Source:HGNC Symbol;Acc:HGNC:28369]	184.475	103.694	27.3103	61.3515	-1.68475	6.57073	2.03e-05	0.000321947	DOWN
ENSSSCG00000010026	PIK3IP1	phosphoinositide-3-kinase interacting protein 1 [Source:HGNC Symbol;Acc:HGNC:24942]	96.7512	30.1009	14.2666	19.8683	-1.87988	5.36021	2.04e-05	0.000322826	DOWN
ENSSSCG00000014827	PLEKHB1	pleckstrin homology domain containing B1 [Source:HGNC Symbol;Acc:HGNC:19079]	23.0305	35.261	7.33708	4.58499	-2.31892	4.19662	2.04e-05	0.000323838	DOWN
ENSSSCG00000015205	HEPACAM	hepatic and glial cell adhesion molecule [Source:HGNC Symbol;Acc:HGNC:26361]	0.694387	1.72005	14.6742	6.54998	3.09603	2.47242	2.07e-05	0.000327981	UP
ENSSSCG00000001107	SLC17A1	solute carrier family 17 (organic anion transporter), member 1 [Source:HGNC Symbol;Acc:HGNC:10929]	0.578655	2.58007	19.1579	5.67665	2.93437	2.70817	2.08e-05	0.000328114	UP
ENSSSCG00000014535			0	0.614303	6.52185	4.80332	4.12662	1.49158	2.08e-05	0.000328475	UP
ENSSSCG00000006175	LY96	lymphocyte antigen 96 [Source:HGNC Symbol;Acc:HGNC:17156]	13.6563	17.2005	42.7997	70.9581	1.88794	5.17703	2.09e-05	0.000329284	UP
ENSSSCG00000014943			15.045	48.0385	8.15231	5.23998	-2.26138	4.31416	2.1e-05	0.000330053	DOWN
ENSSSCG00000023158	RPS27L	ribosomal protein S27 like [Source:HGNC Symbol;Acc:HGNC:18476]	63.4206	96.6913	217.667	288.636	1.66193	7.38015	2.1e-05	0.000330053	UP
ENSSSCG00000017043	RNF145	ring finger protein 145 [Source:HGNC Symbol;Acc:HGNC:20853]	118.046	97.7971	26.9026	37.9899	-1.72437	6.14955	2.1e-05	0.000330053	DOWN
ENSSSCG00000009324			46.9868	21.9921	3.66854	10.9166	-2.17774	4.44463	2.13e-05	0.000334628	DOWN
ENSSSCG00000005484	ZNF618	zinc finger protein 618 [Source:HGNC Symbol;Acc:HGNC:29416]	34.6036	14.989	5.70662	3.71165	-2.42651	3.95936	2.13e-05	0.00033525	DOWN
ENSSSCG00000012983	PCNX3	pecanex homolog 3 (Drosophila) [Source:HGNC Symbol;Acc:HGNC:18760]	108.324	49.6357	21.196	24.0166	-1.79991	5.68911	2.14e-05	0.00033525	DOWN
ENSSSCG00000030480			300.785	355.927	92.5288	111.35	-1.68565	7.75449	2.14e-05	0.000335317	DOWN
ENSSSCG00000012126	GPM6B	glycoprotein M6B [Source:HGNC Symbol;Acc:HGNC:4461]	143.738	190.311	63.9957	41.2649	-1.67329	6.78855	2.16e-05	0.000337547	DOWN
ENSSSCG00000011610	NUP210	nucleoporin 210 [Source:HGNC Symbol;Acc:HGNC:30052]	96.7512	68.5562	25.2722	22.7066	-1.78742	5.75741	2.16e-05	0.000337547	DOWN
ENSSSCG00000029943			43.3992	42.0183	10.598	9.82497	-2.06622	4.76864	2.16e-05	0.000337612	DOWN
ENSSSCG00000005706	ABL1	ABL proto-oncogene 1, non-receptor tyrosine kinase [Source:HGNC Symbol;Acc:HGNC:76]	226.949	173.602	50.1367	75.7614	-1.66341	7.04902	2.16e-05	0.000337714	DOWN
ENSSSCG00000011936	ZBED2	zinc finger BED-type containing 2 [Source:HGNC Symbol;Acc:HGNC:20710]	0.115731	1.22861	9.78278	5.89498	3.50154	1.99861	2.17e-05	0.000338598	UP
ENSSSCG00000025003			31.3631	40.1754	106.388	124.668	1.69239	6.24024	2.17e-05	0.000338848	UP
ENSSSCG00000028729			58.7914	19.2891	6.11424	11.5716	-2.10531	4.63247	2.19e-05	0.000340812	DOWN
ENSSSCG00000026749			90.5017	84.8967	163.454	390.379	1.66142	7.51145	2.22e-05	0.000345513	UP
ENSSSCG00000030354	MAP3K2	mitogen-activated protein kinase kinase kinase 2 [Source:HGNC Symbol;Acc:HGNC:6854]	351.591	437.998	103.127	139.515	-1.69983	8.01605	2.24e-05	0.000348369	DOWN
ENSSSCG00000007850	ANKS4B	ankyrin repeat and sterile alpha motif domain containing 4B [Source:HGNC Symbol;Acc:HGNC:26795]	0.115731	1.84291	12.2285	6.54998	3.22826	2.28651	2.25e-05	0.000349208	UP
ENSSSCG00000016548	PODXL	podocalyxin like [Source:HGNC Symbol;Acc:HGNC:9171]	68.0499	103.326	26.9026	23.3616	-1.77301	5.8117	2.25e-05	0.000350346	DOWN
ENSSSCG00000001571	MTCH1	mitochondrial carrier homolog 1 isoform 2 [Source:RefSeq peptide;Acc:NP_001231096]	196.28	123.106	37.9083	62.0065	-1.66741	6.72307	2.26e-05	0.00035113	DOWN
ENSSSCG00000009888	ERP29	endoplasmic reticulum protein 29 [Source:HGNC Symbol;Acc:HGNC:13799]	88.7657	122.123	25.2722	38.2082	-1.72057	6.11683	2.27e-05	0.000351779	DOWN
ENSSSCG00000000959			50.5745	93.0055	17.1199	23.1433	-1.82213	5.54726	2.28e-05	0.000353947	DOWN
ENSSSCG00000021306	GJC1	gap junction protein gamma 1 [Source:HGNC Symbol;Acc:HGNC:4280]	76.9612	111.803	18.3427	37.3349	-1.74083	5.95285	2.3e-05	0.000356094	DOWN
ENSSSCG00000024644	CIDEA	Sus scrofa cell death-inducing DFFA-like effector a (CIDEA), mRNA. [Source:RefSeq mRNA;Acc:NM_001112696]	27.7755	14.3747	4.07616	3.27499	-2.53287	3.7211	2.31e-05	0.000357917	DOWN
ENSSSCG00000010164	MAP3K21	mitogen-activated protein kinase kinase kinase 21 [Source:HGNC Symbol;Acc:HGNC:29798]	86.1039	82.6852	24.4569	24.8899	-1.77278	5.78953	2.32e-05	0.00035888	DOWN
ENSSSCG00000022592	FIBIN	fin bud initiation factor homolog (zebrafish) [Source:HGNC Symbol;Acc:HGNC:33747]	1.38877	0.860025	8.15231	11.3533	3.10012	2.42373	2.33e-05	0.000360057	UP
ENSSSCG00000001698	CAPN11	calpain 11 [Source:HGNC Symbol;Acc:HGNC:1478]	0.231462	1.35147	8.15231	8.29664	3.35652	2.12646	2.35e-05	0.000362478	UP
ENSSSCG00000007357			26.3867	22.7292	4.89139	4.36665	-2.41135	3.94529	2.36e-05	0.000363123	DOWN
ENSSSCG00000009348			232.272	104.677	55.4357	51.0898	-1.66253	6.80265	2.36e-05	0.0003635	DOWN
ENSSSCG00000012885	LRP5	LDL receptor related protein 5 [Source:HGNC Symbol;Acc:HGNC:6697]	51.7318	23.5892	6.52185	10.48	-2.11797	4.58065	2.36e-05	0.0003635	DOWN
ENSSSCG00000009208	HERC3	HECT and RLD domain containing E3 ubiquitin protein ligase 3 [Source:HGNC Symbol;Acc:HGNC:4876]	94.5523	84.0367	23.6417	29.0382	-1.75433	5.87312	2.37e-05	0.000364404	DOWN
ENSSSCG00000005965	MYC	myc proto-oncogene protein [Source:RefSeq peptide;Acc:NP_001005154]	211.209	151.733	44.0225	70.5214	-1.65606	6.90913	2.39e-05	0.000366594	DOWN
ENSSSCG00000009708	AADAT	aminoadipate aminotransferase [Source:HGNC Symbol;Acc:HGNC:17929]	0	1.59719	11.0056	5.89498	3.36667	2.11476	2.39e-05	0.00036735	UP
ENSSSCG00000010998	B4GALT1	beta-1,4-galactosyltransferase 1 [Source:HGNC Symbol;Acc:HGNC:924]	187.484	180.359	63.9957	52.8365	-1.65737	6.92975	2.41e-05	0.000369389	DOWN
ENSSSCG00000023184			10.0686	7.74022	1.22285	0.436665	-3.53968	2.49189	2.42e-05	0.000370245	DOWN
ENSSSCG00000001025	DSP	desmoplakin [Source:HGNC Symbol;Acc:HGNC:3052]	147.673	199.157	57.0662	52.8365	-1.65886	6.84471	2.42e-05	0.000370289	DOWN
ENSSSCG00000015037	IL18	interleukin 18 [Source:HGNC Symbol;Acc:HGNC:5986]	23.9563	36.9811	86.0069	112.66	1.7072	6.01971	2.42e-05	0.000370783	UP
ENSSSCG00000025885			0.115731	1.72005	10.1904	7.64164	3.25592	2.23182	2.44e-05	0.000372296	UP
ENSSSCG00000023747			35.5294	14.8661	6.11424	3.71165	-2.39342	3.98653	2.45e-05	0.000374741	DOWN
ENSSSCG00000006199	PREX2	phosphatidylinositol-3,4,5-trisphosphate dependent Rac exchange factor 2 [Source:HGNC Symbol;Acc:HGNC:22950]	229.379	273.979	92.5288	67.4648	-1.65699	7.38001	2.46e-05	0.000375496	DOWN
ENSSSCG00000006590	S100A8	S100 calcium binding protein A8 [Source:HGNC Symbol;Acc:HGNC:10498]	9.60568	10.1974	39.9463	41.0465	2.03035	4.64774	2.46e-05	0.000375496	UP
ENSSSCG00000001724	MEP1A	meprin A subunit alpha [Source:HGNC Symbol;Acc:HGNC:7015]	0.347193	1.72005	12.6361	6.54998	3.17818	2.32202	2.47e-05	0.000375655	UP
ENSSSCG00000015880			80.3174	76.6651	24.8646	20.7416	-1.7885	5.68394	2.48e-05	0.000376748	DOWN
ENSSSCG00000004401	DDO	D-aspartate oxidase [Source:RefSeq peptide;Acc:NP_001090895]	0.115731	0.614303	10.598	1.96499	3.99333	1.53643	2.51e-05	0.000380985	UP
ENSSSCG00000027362	LEXM	lymphocyte expansion molecule [Source:HGNC Symbol;Acc:HGNC:26854]	0.115731	0.491443	7.33708	3.92999	4.11405	1.45312	2.52e-05	0.000382196	UP
ENSSSCG00000013774			8.5641	4.91443	22.8265	37.9899	2.17807	4.21493	2.52e-05	0.000382381	UP
ENSSSCG00000021075	TDRD1	tudor domain containing 1 [Source:HGNC Symbol;Acc:HGNC:11712]	66.4296	112.295	39.5387	14.41	-1.75575	5.87892	2.53e-05	0.000383832	DOWN
ENSSSCG00000004213			0	0.614303	8.96755	2.61999	4.12912	1.43837	2.53e-05	0.000383832	UP
ENSSSCG00000016153	UNC80	unc-80 homolog, NALCN activator [Source:HGNC Symbol;Acc:HGNC:26582]	7.17533	17.6919	67.2566	29.4749	1.94803	4.9082	2.55e-05	0.000385505	UP
ENSSSCG00000000062	CSDC2	cold shock domain containing C2, RNA binding [Source:HGNC Symbol;Acc:HGNC:30359]	35.5294	36.8582	4.89139	11.135	-2.12624	4.52118	2.56e-05	0.000387733	DOWN
ENSSSCG00000029855			48.8385	32.5581	6.11424	12.8816	-2.05829	4.69799	2.59e-05	0.000391587	DOWN
ENSSSCG00000028846			143.854	85.3882	21.196	48.9065	-1.68971	6.24192	2.6e-05	0.000392948	DOWN
ENSSSCG00000021246			0.115731	1.35147	10.1904	5.89498	3.41445	2.0425	2.6e-05	0.000393165	UP
ENSSSCG00000027454			23.2619	13.3918	2.85331	3.05666	-2.61809	3.5188	2.61e-05	0.000394222	DOWN
ENSSSCG00000006917	LRRC8C	leucine rich repeat containing 8 family member C [Source:HGNC Symbol;Acc:HGNC:25075]	318.029	343.027	82.746	124.886	-1.66691	7.76808	2.62e-05	0.000394222	DOWN
ENSSSCG00000001513	SYNGAP1	synaptic Ras GTPase activating protein 1 [Source:HGNC Symbol;Acc:HGNC:11497]	41.316	21.7463	7.7447	5.89498	-2.2242	4.3201	2.63e-05	0.000395574	DOWN
ENSSSCG00000005191	MPDZ	multiple PDZ domain crumbs cell polarity complex component [Source:HGNC Symbol;Acc:HGNC:7208]	237.133	291.057	83.1536	84.9314	-1.65135	7.44986	2.65e-05	0.000398111	DOWN
ENSSSCG00000011074	ARHGAP21	Rho GTPase activating protein 21 [Source:HGNC Symbol;Acc:HGNC:23725]	210.283	150.136	56.251	58.7315	-1.64727	6.90234	2.67e-05	0.000401711	DOWN
ENSSSCG00000009319	PAN3	PAN3 poly(A) specific ribonuclease subunit [Source:HGNC Symbol;Acc:HGNC:29991]	178.573	187.117	64.8109	52.1815	-1.6473	6.92377	2.69e-05	0.000403353	DOWN
ENSSSCG00000001382	DDR1	discoidin domain receptor tyrosine kinase 1 [Source:HGNC Symbol;Acc:HGNC:2730]	98.6029	104.554	22.8265	38.6449	-1.71004	6.06552	2.69e-05	0.000403353	DOWN
ENSSSCG00000002260			19.0956	14.6204	2.03808	3.05666	-2.6766	3.39672	2.7e-05	0.000404563	DOWN
ENSSSCG00000023502			23.2619	20.6406	1.63046	5.89498	-2.44505	3.77909	2.72e-05	0.000407917	DOWN
ENSSSCG00000026260	ATP13A5	ATPase 13A5 [Source:HGNC Symbol;Acc:HGNC:31789]	2.89328	5.28301	30.1636	13.5366	2.39721	3.6534	2.76e-05	0.000413358	UP
ENSSSCG00000004717	UBR1	ubiquitin protein ligase E3 component n-recognin 1 [Source:HGNC Symbol;Acc:HGNC:16808]	465.355	508.889	150.003	148.466	-1.70662	8.31723	2.78e-05	0.000416003	DOWN
ENSSSCG00000017030			0	0.368582	5.299	3.92999	4.51093	1.17995	2.79e-05	0.000416834	UP
ENSSSCG00000003853		non-specific lipid-transfer protein [Source:RefSeq peptide;Acc:NP_001161887]	30.2058	25.8007	6.52185	5.02165	-2.29341	4.14438	2.81e-05	0.000418921	DOWN
ENSSSCG00000028109	SNTB2	syntrophin beta 2 [Source:HGNC Symbol;Acc:HGNC:11169]	71.0589	42.5098	15.0818	15.5016	-1.89038	5.20292	2.83e-05	0.0004227	DOWN
ENSSSCG00000014578	DENND5A	DENN domain containing 5A [Source:HGNC Symbol;Acc:HGNC:19344]	579.118	376.568	127.584	165.933	-1.70139	8.29054	2.84e-05	0.000423947	DOWN
ENSSSCG00000009935	MYO1H	myosin IH [Source:HGNC Symbol;Acc:HGNC:13879]	2.08316	5.28301	27.7179	12.8816	2.44226	3.53794	2.85e-05	0.00042415	UP
ENSSSCG00000008122	ADRA2B	adrenoceptor alpha 2B [Source:HGNC Symbol;Acc:HGNC:282]	11.9203	12.0403	1.63046	1.31	-3.03611	2.90933	2.86e-05	0.000425365	DOWN
ENSSSCG00000022203			15.3922	24.9407	1.63046	5.02165	-2.50366	3.65547	2.86e-05	0.000425803	DOWN
ENSSSCG00000026109	STAR	steroidogenic acute regulatory protein [Source:HGNC Symbol;Acc:HGNC:11359]	2763.54	648.581	256.798	642.99	-1.92162	10.0753	2.89e-05	0.000429386	DOWN
ENSSSCG00000022099	TP53INP2	tumor protein p53 inducible nuclear protein 2 [Source:HGNC Symbol;Acc:HGNC:16104]	85.2938	61.3075	26.0874	16.5933	-1.79522	5.58678	2.89e-05	0.000429386	DOWN
ENSSSCG00000029289			549.375	1017.29	202.585	254.794	-1.77529	8.98534	2.98e-05	0.000441733	DOWN
ENSSSCG00000022486			140.382	125.686	50.952	33.6232	-1.6618	6.46572	2.99e-05	0.000442652	DOWN
ENSSSCG00000022752			0	0.737164	7.7447	4.14832	3.93674	1.54548	3e-05	0.000444521	UP
ENSSSCG00000000607	ART4	ADP-ribosyltransferase 4 (Dombrock blood group) [Source:HGNC Symbol;Acc:HGNC:726]	28.1227	25.555	8.15231	3.05666	-2.32503	4.08544	3.01e-05	0.000445683	DOWN
ENSSSCG00000004713	TGM5	transglutaminase 5 [Source:HGNC Symbol;Acc:HGNC:11781]	3.00901	8.35452	29.3483	24.4533	2.2385	4.00737	3.02e-05	0.00044677	UP
ENSSSCG00000011226			113.069	82.8081	22.8265	36.6799	-1.70539	6.01481	3.04e-05	0.000448417	DOWN
ENSSSCG00000008319	CD207	CD207 molecule [Source:HGNC Symbol;Acc:HGNC:17935]	0.578655	1.10575	6.52185	9.82497	3.26634	2.15702	3.04e-05	0.000449102	UP
ENSSSCG00000014012	GFPT2	glutamine-fructose-6-phosphate transaminase 2 [Source:HGNC Symbol;Acc:HGNC:4242]	600.066	400.034	126.361	180.779	-1.70102	8.35593	3.05e-05	0.000449102	DOWN
ENSSSCG00000023608			15.7394	15.9719	33.4245	79.6914	1.84438	5.1833	3.05e-05	0.000449586	UP
ENSSSCG00000000492	LYZ	Lysozyme C-2 [Source:UniProtKB/Swiss-Prot;Acc:P12068]	106.125	34.1553	30.5712	10.48	-1.80857	5.52461	3.06e-05	0.000450206	DOWN
ENSSSCG00000018001			29.7429	18.1834	6.11424	3.27499	-2.39647	3.91746	3.06e-05	0.000450808	DOWN
ENSSSCG00000001873			75.1095	23.835	8.96755	16.3749	-1.93647	4.99641	3.09e-05	0.00045389	DOWN
ENSSSCG00000024970	ETV3	ETS variant 3 [Source:HGNC Symbol;Acc:HGNC:3492]	294.651	227.907	73.7784	94.1014	-1.63524	7.43797	3.1e-05	0.000456048	DOWN
ENSSSCG00000003130	SULT2A1	sulfotransferase family 2A member 1 [Source:HGNC Symbol;Acc:HGNC:11458]	52.079	18.9205	8.96755	7.42331	-2.12421	4.50132	3.11e-05	0.00045666	DOWN
ENSSSCG00000030457	PRND	prion protein 2 (dublet) [Source:HGNC Symbol;Acc:HGNC:15748]	12.7304	18.1834	3.26093	1.52833	-2.75921	3.27723	3.14e-05	0.000460485	DOWN
ENSSSCG00000017429	P3H4	prolyl 3-hydroxylase family member 4 (non-enzymatic) [Source:HGNC Symbol;Acc:HGNC:16946]	168.736	117.946	39.1311	52.1815	-1.64455	6.57428	3.17e-05	0.000464188	DOWN
ENSSSCG00000010627	PDCD4	programmed cell death 4 [Source:HGNC Symbol;Acc:HGNC:8763]	134.942	202.597	55.0281	53.7098	-1.63415	6.8115	3.17e-05	0.000464188	DOWN
ENSSSCG00000000166	TMEM263	transmembrane protein 263 [Source:HGNC Symbol;Acc:HGNC:28281]	104.389	186.257	29.3483	62.8798	-1.64124	6.59311	3.17e-05	0.000464188	DOWN
ENSSSCG00000026654			28.1227	5.52873	1.63046	3.49332	-2.63592	3.39868	3.2e-05	0.000467598	DOWN
ENSSSCG00000010338	DYDC1	DPY30 domain containing 1 [Source:HGNC Symbol;Acc:HGNC:23460]	0.810118	1.22861	9.78278	8.51497	3.13846	2.29423	3.23e-05	0.000471836	UP
ENSSSCG00000016312			1.38877	2.70293	11.0056	15.7199	2.70883	2.93334	3.23e-05	0.000471836	UP
ENSSSCG00000001429			25.4608	8.72311	3.66854	1.96499	-2.65531	3.42546	3.24e-05	0.000471836	DOWN
ENSSSCG00000001888	RPP25	ribonuclease P and MRP subunit p25 [Source:HGNC Symbol;Acc:HGNC:30361]	5.78655	3.80868	14.6742	32.0949	2.29469	3.82274	3.24e-05	0.000471836	UP
ENSSSCG00000024519	FCAR		0.115731	1.84291	14.6742	3.92999	3.19606	2.23287	3.24e-05	0.000472363	UP
ENSSSCG00000002774	FAM65A	family with sequence similarity 65 member A [Source:HGNC Symbol;Acc:HGNC:25836]	86.914	22.1149	14.2666	15.065	-1.89093	5.14543	3.26e-05	0.000473744	DOWN
ENSSSCG00000007116	CD93	CD93 molecule [Source:HGNC Symbol;Acc:HGNC:15855]	223.477	188.714	39.9463	92.7914	-1.62329	7.09881	3.26e-05	0.000473808	DOWN
ENSSSCG00000025577	GATAD1	GATA zinc finger domain containing 1 [Source:HGNC Symbol;Acc:HGNC:29941]	18.7484	30.9609	87.2298	76.8531	1.72128	5.73626	3.28e-05	0.000476382	UP
ENSSSCG00000005755	SOHLH1	spermatogenesis and oogenesis specific basic helix-loop-helix 1 [Source:HGNC Symbol;Acc:HGNC:27845]	15.2765	11.0575	1.22285	2.18333	-2.87159	3.04528	3.29e-05	0.000477532	DOWN
ENSSSCG00000013613	ELOF1	elongation factor 1 homolog [Source:HGNC Symbol;Acc:HGNC:28691]	31.4789	29.2408	78.6698	115.498	1.67985	5.99418	3.31e-05	0.000480251	UP
ENSSSCG00000020850			0.231462	2.08863	11.8209	7.85997	3.06078	2.39216	3.32e-05	0.000481534	UP
ENSSSCG00000006842			0.694387	1.84291	13.8589	6.98664	3.00306	2.46605	3.37e-05	0.00048851	UP
ENSSSCG00000000168	RFX4	regulatory factor X4 [Source:HGNC Symbol;Acc:HGNC:9985]	1.04158	3.4401	24.0493	5.45832	2.67848	2.99665	3.39e-05	0.000489842	UP
ENSSSCG00000029413	DNMT3A	DNA methyltransferase 3 alpha [Source:HGNC Symbol;Acc:HGNC:2978]	71.4061	52.9529	19.5656	15.5016	-1.83449	5.34409	3.39e-05	0.000489919	DOWN
ENSSSCG00000008168	RNF149	ring finger protein 149 [Source:HGNC Symbol;Acc:HGNC:23137]	92.7006	51.8472	16.7122	25.1083	-1.7744	5.56706	3.41e-05	0.00049244	DOWN
ENSSSCG00000012771			67.2398	37.3496	9.37516	18.1216	-1.89767	5.08176	3.42e-05	0.000493804	DOWN
ENSSSCG00000000970	PPP6R2	protein phosphatase 6 regulatory subunit 2 [Source:HGNC Symbol;Acc:HGNC:19253]	154.038	68.3105	24.0493	45.1949	-1.66771	6.20414	3.44e-05	0.000495837	DOWN
ENSSSCG00000021619	OVCH2	ovochymase 2 (gene/pseudogene) [Source:HGNC Symbol;Acc:HGNC:29970]	0.231462	0.737164	7.7447	5.23998	3.68463	1.71618	3.46e-05	0.000498991	UP
ENSSSCG00000026087	GKAP1	G kinase anchoring protein 1 [Source:HGNC Symbol;Acc:HGNC:17496]	40.9688	69.0477	15.4894	14.41	-1.88094	5.1599	3.48e-05	0.000500506	DOWN
ENSSSCG00000013876			141.076	84.2824	33.0169	37.7715	-1.66694	6.2253	3.48e-05	0.000501025	DOWN
ENSSSCG00000021521	ERF	ETS2 repressor factor [Source:HGNC Symbol;Acc:HGNC:3444]	184.128	97.1828	38.3159	51.7448	-1.63693	6.54903	3.49e-05	0.000501458	DOWN
ENSSSCG00000027641	LDLRAD1	low density lipoprotein receptor class A domain containing 1 [Source:HGNC Symbol;Acc:HGNC:32069]	0.231462	0.368582	6.11424	4.58499	4.05847	1.41753	3.49e-05	0.000501788	UP
ENSSSCG00000013855	FAM32A	family with sequence similarity 32 member A [Source:HGNC Symbol;Acc:HGNC:24563]	48.8385	63.1504	149.595	192.351	1.61165	6.8262	3.5e-05	0.000501944	UP
ENSSSCG00000005215	JAK2	tyrosine-protein kinase JAK2 [Source:RefSeq peptide;Acc:NP_999278]	292.684	327.547	97.4202	102.18	-1.63503	7.68458	3.5e-05	0.000502457	DOWN
ENSSSCG00000023949			38.5385	9.46027	2.44569	6.54998	-2.34147	3.91849	3.51e-05	0.000503225	DOWN
ENSSSCG00000024402			1.38877	5.40587	24.8646	12.8816	2.45632	3.43199	3.52e-05	0.000504385	UP
ENSSSCG00000022795			28.5856	21.2549	6.11424	3.92999	-2.34045	3.97786	3.55e-05	0.000507582	DOWN
ENSSSCG00000010403	2017-03-08	membrane associated ring-CH-type finger 8 [Source:HGNC Symbol;Acc:HGNC:23356]	92.0062	110.697	33.4245	29.6932	-1.68569	6.07049	3.56e-05	0.000508583	DOWN
ENSSSCG00000002391	LRRC74A	leucine rich repeat containing 74A [Source:HGNC Symbol;Acc:HGNC:23346]	0.462924	2.08863	13.0437	7.64164	2.99103	2.46619	3.58e-05	0.000511672	UP
ENSSSCG00000029456			44.325	21.8692	5.299	9.3883	-2.13489	4.39696	3.59e-05	0.00051207	DOWN
ENSSSCG00000021550			17.3597	7.24878	0.815231	2.18333	-2.91489	2.95089	3.6e-05	0.000513235	DOWN
ENSSSCG00000000871	SLC5A8	solute carrier family 5 member 8 [Source:HGNC Symbol;Acc:HGNC:19119]	0.462924	2.08863	16.3046	4.80332	3.002	2.45397	3.6e-05	0.000513235	UP
ENSSSCG00000020884	GPR179	G protein-coupled receptor 179 [Source:HGNC Symbol;Acc:HGNC:31371]	2.31462	3.19438	20.7884	12.0083	2.55212	3.21226	3.61e-05	0.000513381	UP
ENSSSCG00000022270	KLF3	Kruppel-like factor 3 (basic) [Source:HGNC Symbol;Acc:HGNC:16516]	156.121	202.106	62.3652	54.3648	-1.61949	6.90062	3.61e-05	0.000513915	DOWN
ENSSSCG00000013611			0	0.368582	6.92947	2.40166	4.49903	1.11667	3.62e-05	0.000514778	UP
ENSSSCG00000030566			61.106	36.2439	11.4132	13.9733	-1.92809	4.977	3.64e-05	0.00051663	DOWN
ENSSSCG00000016970			33.9092	36.7353	102.312	118.991	1.64814	6.18868	3.65e-05	0.000517656	UP
ENSSSCG00000009087	IL21	interleukin-21 precursor [Source:RefSeq peptide;Acc:NP_999580]	0.115731	0.368582	7.33708	2.83832	4.25656	1.26562	3.66e-05	0.000518699	UP
ENSSSCG00000000164	CRY1	cryptochrome circadian clock 1 [Source:HGNC Symbol;Acc:HGNC:2384]	139.687	156.156	42.7997	52.6182	-1.62812	6.6234	3.66e-05	0.000518868	DOWN
ENSSSCG00000008629	ROCK2	Rho associated coiled-coil containing protein kinase 2 [Source:HGNC Symbol;Acc:HGNC:10252]	414.549	515.155	142.666	148.685	-1.6736	8.25758	3.67e-05	0.000519512	DOWN
ENSSSCG00000020808			100.918	201.86	488.324	477.93	1.67412	8.30899	3.67e-05	0.000519512	UP
ENSSSCG00000010339	DYDC2	DPY30 domain containing 2 [Source:HGNC Symbol;Acc:HGNC:23468]	0.115731	0.368582	5.70662	4.14832	4.23313	1.28642	3.68e-05	0.00051995	UP
ENSSSCG00000022925			1411.69	1559.1	302.858	509.807	-1.86914	9.8868	3.7e-05	0.000522752	DOWN
ENSSSCG00000012654			53.815	50.8643	132.067	186.893	1.60908	6.72696	3.7e-05	0.000522843	UP
ENSSSCG00000021251			42.0104	27.5208	6.52185	9.3883	-2.10341	4.47183	3.72e-05	0.000524316	DOWN
ENSSSCG00000006463	PEAR1	platelet endothelial aggregation receptor 1 [Source:HGNC Symbol;Acc:HGNC:33631]	79.5073	44.4756	24.4569	11.135	-1.82971	5.34382	3.72e-05	0.000524316	DOWN
ENSSSCG00000007437	SLC12A5	solute carrier family 12 member 5 [Source:HGNC Symbol;Acc:HGNC:13818]	1.5045	4.0544	20.3808	12.445	2.54483	3.21756	3.73e-05	0.000524487	UP
ENSSSCG00000024505	TNNI3	troponin I type 3 (cardiac) [Source:HGNC Symbol;Acc:HGNC:11947]	36.8025	30.2237	9.37516	6.11331	-2.13728	4.41969	3.73e-05	0.000524487	DOWN
ENSSSCG00000027253			62.0319	18.9205	6.92947	12.6633	-2.01374	4.69969	3.73e-05	0.000524929	DOWN
ENSSSCG00000007356	PLCG1	phospholipase C gamma 1 [Source:HGNC Symbol;Acc:HGNC:9065]	199.289	139.078	55.4357	54.8015	-1.61788	6.81904	3.75e-05	0.00052633	DOWN
ENSSSCG00000009680	EXTL3	exostosin like glycosyltransferase 3 [Source:HGNC Symbol;Acc:HGNC:3518]	59.4858	60.0789	17.1199	16.3749	-1.83629	5.28686	3.76e-05	0.000527237	DOWN
ENSSSCG00000027432	NSUN3	NOP2/Sun RNA methyltransferase family member 3 [Source:HGNC Symbol;Acc:HGNC:26208]	16.4338	22.2378	56.251	75.3248	1.76948	5.41082	3.77e-05	0.000528228	UP
ENSSSCG00000009438	KBTBD6	kelch repeat and BTB domain containing 6 [Source:HGNC Symbol;Acc:HGNC:25340]	28.817	29.6094	5.70662	6.76831	-2.21213	4.21256	3.77e-05	0.000528549	DOWN
ENSSSCG00000013181	SERPING1	serpin family G member 1 [Source:HGNC Symbol;Acc:HGNC:1228]	179.152	157.999	60.7347	49.3432	-1.61803	6.81435	3.78e-05	0.000528977	DOWN
ENSSSCG00000026792			33.4463	20.3949	5.70662	5.45832	-2.26908	4.09253	3.78e-05	0.000528977	DOWN
ENSSSCG00000010068			32.5204	21.0092	6.11424	5.02165	-2.2756	4.08446	3.79e-05	0.000529617	DOWN
ENSSSCG00000013430			23.6091	11.9175	2.85331	3.05666	-2.57326	3.4821	3.81e-05	0.000532302	DOWN
ENSSSCG00000023514	DPEP3	dipeptidase 3 [Source:HGNC Symbol;Acc:HGNC:23029]	0.231462	1.10575	8.15231	6.54998	3.42267	1.9378	3.83e-05	0.000534024	UP
ENSSSCG00000009919	HNF1A	HNF1 homeobox A [Source:HGNC Symbol;Acc:HGNC:11621]	0.347193	2.70293	14.6742	8.07831	2.87443	2.61969	3.83e-05	0.000534134	UP
ENSSSCG00000025711			18.054	14.2518	4.07616	1.31	-2.6857	3.34769	3.84e-05	0.000535841	DOWN
ENSSSCG00000001960	EAPP	E2F associated phosphoprotein [Source:HGNC Symbol;Acc:HGNC:19312]	12.1518	26.7836	69.7023	62.8798	1.76653	5.41752	3.87e-05	0.000539413	UP
ENSSSCG00000003588	SRSF4	serine and arginine rich splicing factor 4 [Source:HGNC Symbol;Acc:HGNC:10786]	58.6757	53.3215	19.1579	12.0083	-1.86385	5.19114	3.88e-05	0.000539413	DOWN
ENSSSCG00000000644			63.9993	37.5954	11.0056	15.9383	-1.89677	5.04242	3.93e-05	0.000545841	DOWN
ENSSSCG00000006105	GEM	GTP binding protein overexpressed in skeletal muscle [Source:HGNC Symbol;Acc:HGNC:4234]	67.3555	64.7476	17.9351	20.0866	-1.79141	5.43681	3.94e-05	0.000547117	DOWN
ENSSSCG00000006458	FCRL4	Fc receptor like 4 [Source:HGNC Symbol;Acc:HGNC:18507]	0.347193	2.21149	12.6361	7.85997	2.97689	2.45869	3.95e-05	0.000548431	UP
ENSSSCG00000005354	TRMT10B	tRNA methyltransferase 10B [Source:HGNC Symbol;Acc:HGNC:26454]	9.25849	19.0434	54.2129	48.6882	1.86052	5.02897	3.97e-05	0.000550814	UP
ENSSSCG00000005067	C14orf105	chromosome 14 open reading frame 105 [Source:HGNC Symbol;Acc:HGNC:20189]	0.231462	1.59719	11.4132	5.89498	3.20394	2.16668	3.98e-05	0.000551763	UP
ENSSSCG00000023204	AXIN1	axin 1 [Source:HGNC Symbol;Acc:HGNC:903]	124.411	57.1302	17.1199	38.2082	-1.69179	5.90835	3.99e-05	0.000551991	DOWN
ENSSSCG00000006281	METTL11B	methyltransferase like 11B [Source:HGNC Symbol;Acc:HGNC:31932]	0	1.22861	10.598	3.92999	3.50551	1.84817	3.99e-05	0.000551991	UP
ENSSSCG00000026121			16.8967	25.8007	5.299	2.83832	-2.43778	3.75234	3.99e-05	0.000551991	DOWN
ENSSSCG00000027897			29.28	12.7775	4.07616	3.71165	-2.43555	3.73019	4e-05	0.000552643	DOWN
ENSSSCG00000000402	RBMS2	RNA binding motif single stranded interacting protein 2 [Source:HGNC Symbol;Acc:HGNC:9909]	39.1171	33.9095	10.598	6.98664	-2.07586	4.54974	4e-05	0.000552847	DOWN
ENSSSCG00000017012	SLIT3	slit guidance ligand 3 [Source:HGNC Symbol;Acc:HGNC:11087]	59.4858	27.3979	13.8589	8.51497	-1.98061	4.81125	4.01e-05	0.000552978	DOWN
ENSSSCG00000016981	CPEB4	cytoplasmic polyadenylation element binding protein 4 [Source:HGNC Symbol;Acc:HGNC:21747]	86.6826	90.1797	29.3483	25.1083	-1.7033	5.87229	4.03e-05	0.000555071	DOWN
ENSSSCG00000007304			3.81913	6.38875	28.5331	20.5233	2.25488	3.86486	4.03e-05	0.000555071	UP
ENSSSCG00000029352	CCNL1	cyclin L1 [Source:HGNC Symbol;Acc:HGNC:20569]	823.195	714.066	226.634	233.179	-1.74105	8.96597	4.06e-05	0.000559065	DOWN
ENSSSCG00000000942	CCDC59	coiled-coil domain containing 59 [Source:HGNC Symbol;Acc:HGNC:25005]	25.4608	38.2097	83.1536	116.808	1.65389	6.04261	4.06e-05	0.000559065	UP
ENSSSCG00000008620			43.3992	41.1583	10.598	10.6983	-1.98674	4.76849	4.07e-05	0.000559694	DOWN
ENSSSCG00000030012	OLFML1	olfactomedin like 1 [Source:HGNC Symbol;Acc:HGNC:24473]	19.2114	9.95171	4.07616	0.654998	-2.78296	3.20392	4.11e-05	0.000564187	DOWN
ENSSSCG00000022031	CHST2	carbohydrate sulfotransferase 2 [Source:HGNC Symbol;Acc:HGNC:1970]	51.3846	34.1553	7.33708	13.9733	-1.9713	4.78423	4.13e-05	0.00056641	DOWN
ENSSSCG00000008623			39.58	24.9407	5.70662	8.73331	-2.13047	4.36269	4.18e-05	0.000572907	DOWN
ENSSSCG00000005667	NUP188	nucleoporin 188 [Source:HGNC Symbol;Acc:HGNC:17859]	233.661	160.702	58.6967	70.9581	-1.60187	7.04202	4.19e-05	0.000573689	DOWN
ENSSSCG00000008796	RBM47	RNA binding motif protein 47 [Source:HGNC Symbol;Acc:HGNC:30358]	44.7879	10.9346	7.7447	4.36665	-2.23904	4.14887	4.19e-05	0.000574089	DOWN
ENSSSCG00000026935			49.6486	38.0868	13.0437	9.60664	-1.96739	4.82601	4.2e-05	0.000574376	DOWN
ENSSSCG00000001922			188.179	230.118	63.1804	74.4514	-1.60114	7.12672	4.21e-05	0.000575742	DOWN
ENSSSCG00000007133	ACSS1	acyl-CoA synthetase short-chain family member 1 [Source:HGNC Symbol;Acc:HGNC:16091]	258.659	171.022	53.8053	87.3331	-1.59963	7.16504	4.24e-05	0.000578942	DOWN
ENSSSCG00000016756	BLVRA	biliverdin reductase A [Source:HGNC Symbol;Acc:HGNC:1062]	74.9937	21.132	6.52185	18.3399	-1.90559	4.95978	4.27e-05	0.000582802	DOWN
ENSSSCG00000002690	GAN	gigaxonin [Source:HGNC Symbol;Acc:HGNC:4137]	84.5994	51.7243	20.7884	19.2133	-1.77094	5.48705	4.33e-05	0.000590667	DOWN
ENSSSCG00000022826			10.4158	4.17726	0.407616	0.654998	-3.65902	2.227	4.33e-05	0.000590667	DOWN
ENSSSCG00000030140			23.4934	46.1956	8.55993	7.85997	-2.08734	4.47962	4.34e-05	0.000590667	DOWN
ENSSSCG00000011821			1.38877	5.65159	27.3103	10.9166	2.4182	3.44808	4.36e-05	0.000593033	UP
ENSSSCG00000003604			39.0014	16.9548	6.11424	5.89498	-2.2194	4.15379	4.4e-05	0.000598334	DOWN
ENSSSCG00000025582	PXDC1	PX domain containing 1 [Source:HGNC Symbol;Acc:HGNC:21361]	132.396	109.223	26.9026	50.4348	-1.62933	6.33193	4.44e-05	0.000603783	DOWN
ENSSSCG00000022273			41.4317	50.9872	12.2285	12.0083	-1.92991	4.90427	4.46e-05	0.000606344	DOWN
ENSSSCG00000027146	GLA	alpha-galactosidase A [Source:RefSeq peptide;Acc:NP_001171396]	163.065	172.128	46.8758	63.3165	-1.59958	6.80901	4.49e-05	0.000609484	DOWN
ENSSSCG00000016245			2.54608	3.56296	24.4569	10.2616	2.47914	3.29584	4.51e-05	0.000611112	UP
ENSSSCG00000004332	BACH2	BTB domain and CNC homolog 2 [Source:HGNC Symbol;Acc:HGNC:14078]	37.7283	30.7152	10.1904	6.11331	-2.09783	4.45611	4.52e-05	0.000612819	DOWN
ENSSSCG00000000755	ERC1	ELKS/RAB6-interacting/CAST family member 1 [Source:HGNC Symbol;Acc:HGNC:17072]	171.051	153.33	49.7291	56.9848	-1.60123	6.7621	4.53e-05	0.000612857	DOWN
ENSSSCG00000025957	HIST1H2BH	histone cluster 1 H2B family member h [Source:HGNC Symbol;Acc:HGNC:4755]	77.7713	73.7164	11.4132	33.4049	-1.72379	5.6419	4.54e-05	0.000614687	DOWN
ENSSSCG00000024122	CHST8	carbohydrate sulfotransferase 8 [Source:HGNC Symbol;Acc:HGNC:15993]	21.0631	5.89731	2.44569	1.52833	-2.80394	3.09096	4.55e-05	0.000615209	DOWN
ENSSSCG00000010437	PAPSS2	3'-phosphoadenosine 5'-phosphosulfate synthase 2 [Source:HGNC Symbol;Acc:HGNC:8604]	415.59	335.901	125.546	117.681	-1.62779	7.96255	4.55e-05	0.000615209	DOWN
ENSSSCG00000021059	ADORA1	adenosine A1 receptor [Source:HGNC Symbol;Acc:HGNC:262]	78.8129	87.9682	21.196	29.6932	-1.70136	5.78687	4.56e-05	0.000615608	DOWN
ENSSSCG00000030130	DPYSL2	dihydropyrimidinase like 2 [Source:HGNC Symbol;Acc:HGNC:3014]	289.906	277.051	96.1973	90.3897	-1.60381	7.5633	4.57e-05	0.000617022	DOWN
ENSSSCG00000016133	MDH1B	malate dehydrogenase 1B [Source:HGNC Symbol;Acc:HGNC:17836]	0.231462	0.614303	5.299	6.33165	3.73345	1.60835	4.58e-05	0.000617631	UP
ENSSSCG00000007478	ATP9A	ATPase phospholipid transporting 9A (putative) [Source:HGNC Symbol;Acc:HGNC:13540]	187.253	173.971	53.8053	65.4998	-1.59485	6.91774	4.59e-05	0.000618288	DOWN
ENSSSCG00000027435	HIST1H3E	histone H3.1 [Source:RefSeq peptide;Acc:NP_001274345]	104.389	56.6388	22.8265	26.1999	-1.7107	5.73598	4.62e-05	0.000621062	DOWN
ENSSSCG00000013113	TMEM132A	transmembrane protein 132A [Source:HGNC Symbol;Acc:HGNC:31092]	153.575	71.0135	27.3103	44.3215	-1.6369	6.22623	4.62e-05	0.000621062	DOWN
ENSSSCG00000027455	SLC39A6	solute carrier family 39 member 6 [Source:HGNC Symbol;Acc:HGNC:18607]	61.9161	84.8967	191.172	248.463	1.58337	7.19582	4.64e-05	0.000623226	UP
ENSSSCG00000009482	SPRY2	sprouty RTK signaling antagonist 2 [Source:HGNC Symbol;Acc:HGNC:11270]	115.037	115.735	23.6417	49.9982	-1.63065	6.26544	4.66e-05	0.000625238	DOWN
ENSSSCG00000004679	SORD	sorbitol dehydrogenase [Source:HGNC Symbol;Acc:HGNC:11184]	179.962	57.7445	32.2016	44.3215	-1.62776	6.31025	4.68e-05	0.000628171	DOWN
ENSSSCG00000030042	SBNO2	strawberry notch homolog 2 [Source:HGNC Symbol;Acc:HGNC:29158]	244.424	91.7769	42.392	68.3381	-1.5943	6.81433	4.7e-05	0.000630085	DOWN
ENSSSCG00000013916	COMP	cartilage oligomeric matrix protein [Source:HGNC Symbol;Acc:HGNC:2227]	0.462924	1.47433	11.4132	6.11331	3.13773	2.19611	4.77e-05	0.00063885	UP
ENSSSCG00000003344	VWA1	von Willebrand factor A domain containing 1 [Source:HGNC Symbol;Acc:HGNC:30910]	62.1476	30.838	10.1904	14.1916	-1.914	4.91455	4.77e-05	0.000639032	DOWN
ENSSSCG00000015203	ROBO4	roundabout guidance receptor 4 [Source:HGNC Symbol;Acc:HGNC:17985]	87.0298	55.6559	16.7122	25.5449	-1.74025	5.55598	4.8e-05	0.000641548	DOWN
ENSSSCG00000006726	SPAG17	sperm associated antigen 17 [Source:HGNC Symbol;Acc:HGNC:26620]	3.12474	6.63448	30.5712	16.5933	2.2576	3.7979	4.82e-05	0.000643911	UP
ENSSSCG00000008301	EGR4	early growth response 4 [Source:HGNC Symbol;Acc:HGNC:3241]	19.0956	17.5691	3.66854	2.83832	-2.51072	3.53373	4.85e-05	0.000648418	DOWN
ENSSSCG00000014198	TSLP	thymic stromal lymphopoietin [Source:HGNC Symbol;Acc:HGNC:30743]	27.544	46.8099	11.4132	6.98664	-2.03964	4.58124	4.86e-05	0.000648486	DOWN
ENSSSCG00000004417			26.3867	15.2347	5.70662	2.40166	-2.42619	3.72188	4.86e-05	0.000648486	DOWN
ENSSSCG00000006453	KIRREL	kin of IRRE like (Drosophila) [Source:HGNC Symbol;Acc:HGNC:15734]	146.747	87.9682	31.794	43.8849	-1.62521	6.29259	4.89e-05	0.000651777	DOWN
ENSSSCG00000009374			0.925849	1.22861	13.4513	5.23998	3.06506	2.279	4.9e-05	0.000652434	UP
ENSSSCG00000002312	SRSF5	serine and arginine rich splicing factor 5 [Source:HGNC Symbol;Acc:HGNC:10787]	167.231	157.63	42.7997	64.4081	-1.59213	6.76567	4.91e-05	0.000653397	DOWN
ENSSSCG00000002780	TPPP3	tubulin polymerization promoting protein family member 3 [Source:HGNC Symbol;Acc:HGNC:24162]	50.8059	29.978	11.8209	8.73331	-1.98899	4.7063	4.93e-05	0.000655452	DOWN
ENSSSCG00000011495	PRICKLE2	prickle planar cell polarity protein 2 [Source:HGNC Symbol;Acc:HGNC:20340]	40.6216	29.2408	10.598	6.33165	-2.07288	4.48919	4.94e-05	0.000656783	DOWN
ENSSSCG00000012847	TALDO1	Sus scrofa transaldolase 1 (TALDO1), mRNA. [Source:RefSeq mRNA;Acc:NM_001244935]	141.192	58.3588	222.151	379.244	1.59273	7.64612	4.95e-05	0.000657352	UP
ENSSSCG00000010617	SORCS3	sortilin related VPS10 domain containing receptor 3 [Source:HGNC Symbol;Acc:HGNC:16699]	1.96743	4.91443	22.4189	14.41	2.40582	3.41317	5.09e-05	0.000675629	UP
ENSSSCG00000006038	ZFPM2	Sus scrofa zinc finger protein, multitype 2 (ZFPM2), mRNA. [Source:RefSeq mRNA;Acc:NM_001195374]	50.6902	61.4303	19.9732	12.0083	-1.82939	5.19984	5.14e-05	0.000681904	DOWN
ENSSSCG00000030074			0.578655	2.8258	18.3427	5.67665	2.77969	2.68377	5.18e-05	0.000686283	UP
ENSSSCG00000006071			168.967	181.097	71.3328	45.8499	-1.58549	6.87671	5.24e-05	0.000693836	DOWN
ENSSSCG00000008190	INPP4A	type I inositol-3,4-bisphosphate 4-phosphatase [Source:RefSeq peptide;Acc:NP_001137402]	229.495	165.002	75.8165	56.3298	-1.58185	7.04859	5.24e-05	0.000693836	DOWN
ENSSSCG00000005588	NR5A1		92.7006	31.9438	15.0818	20.9599	-1.77685	5.3569	5.26e-05	0.0006951	DOWN
ENSSSCG00000017791	SSH2		124.642	103.08	39.9463	34.0599	-1.62483	6.25117	5.27e-05	0.000695678	DOWN
ENSSSCG00000014169	PCSK1	Sus scrofa proprotein convertase subtilisin/kexin type 1 (PCSK1), mRNA. [Source:RefSeq mRNA;Acc:NM_214038]	1.38877	3.68582	18.7503	11.3533	2.54992	3.08893	5.28e-05	0.000697091	UP
ENSSSCG00000014137	HAPLN1	hyaluronan and proteoglycan link protein 1 [Source:HGNC Symbol;Acc:HGNC:2380]	26.6181	45.2127	11.4132	6.33165	-2.04804	4.53209	5.31e-05	0.000700011	DOWN
ENSSSCG00000022152			20.3687	12.7775	1.63046	3.71165	-2.55035	3.3866	5.31e-05	0.000700011	DOWN
ENSSSCG00000008972	PPEF2	protein phosphatase with EF-hand domain 2 [Source:HGNC Symbol;Acc:HGNC:9244]	0.694387	2.45721	16.7122	6.11331	2.81845	2.6097	5.34e-05	0.000703577	UP
ENSSSCG00000006990	FGL1	fibrinogen like 1 [Source:HGNC Symbol;Acc:HGNC:3695]	0.694387	1.47433	13.8589	4.80332	3.0537	2.27128	5.35e-05	0.000703972	UP
ENSSSCG00000030196	CUL9	cullin 9 [Source:HGNC Symbol;Acc:HGNC:15982]	90.6174	40.544	21.196	17.6849	-1.7602	5.43531	5.38e-05	0.000707523	DOWN
ENSSSCG00000028221			136.331	66.099	24.4569	39.9549	-1.63915	6.07724	5.38e-05	0.000707523	DOWN
ENSSSCG00000007521	NELFCD	negative elongation factor complex member C/D [Source:HGNC Symbol;Acc:HGNC:15934]	119.319	73.5935	25.2722	35.8066	-1.64937	6.00657	5.39e-05	0.000707627	DOWN
ENSSSCG00000030575	TMEM158	transmembrane protein 158 (gene/pseudogene) [Source:HGNC Symbol;Acc:HGNC:30293]	19.0956	8.47739	1.63046	2.40166	-2.72051	3.12354	5.4e-05	0.000707627	DOWN
ENSSSCG00000005749	BRD3	bromodomain containing 3 [Source:HGNC Symbol;Acc:HGNC:1104]	76.8454	51.11	19.9732	17.6849	-1.76828	5.39798	5.4e-05	0.000707627	DOWN
ENSSSCG00000026863			69.2072	42.8784	19.1579	12.8816	-1.82209	5.20069	5.41e-05	0.000708605	DOWN
ENSSSCG00000014822			134.827	61.7989	31.794	31.0032	-1.64696	6.03599	5.43e-05	0.000711117	DOWN
ENSSSCG00000015268	FMO1	flavin containing monooxygenase 1 [Source:HGNC Symbol;Acc:HGNC:3769]	44.6722	67.9419	15.0818	16.8116	-1.81397	5.20572	5.48e-05	0.000716595	DOWN
ENSSSCG00000023878	FAAP24	Fanconi anemia core complex associated protein 24 [Source:HGNC Symbol;Acc:HGNC:28467]	1.04158	3.31724	13.0437	13.755	2.61597	2.93634	5.54e-05	0.000724789	UP
ENSSSCG00000005944	NDRG1	N-myc downstream regulated 1 [Source:HGNC Symbol;Acc:HGNC:7679]	202.877	212.795	61.1424	78.1631	-1.57359	7.12431	5.59e-05	0.000730658	DOWN
ENSSSCG00000023483	PLXNA3	plexin A3 [Source:HGNC Symbol;Acc:HGNC:9101]	43.052	13.6375	5.70662	6.76831	-2.16955	4.17875	5.61e-05	0.000732038	DOWN
ENSSSCG00000009372	MRPS31	mitochondrial ribosomal protein S31 [Source:HGNC Symbol;Acc:HGNC:16632]	22.799	32.8038	82.746	91.4814	1.64845	5.84297	5.67e-05	0.000739585	UP
ENSSSCG00000001570	PI16	peptidase inhibitor 16 [Source:HGNC Symbol;Acc:HGNC:21245]	20.1372	6.75734	2.85331	1.31	-2.76617	3.09318	5.69e-05	0.000742144	DOWN
ENSSSCG00000001063	MYLIP	myosin regulatory light chain interacting protein [Source:HGNC Symbol;Acc:HGNC:21155]	69.0915	68.3105	21.196	20.0866	-1.73569	5.50559	5.75e-05	0.000749206	DOWN
ENSSSCG00000010772	ADAM8	ADAM metallopeptidase domain 8 [Source:HGNC Symbol;Acc:HGNC:215]	68.9757	15.2347	7.33708	14.1916	-1.93424	4.7699	5.77e-05	0.000750996	DOWN
ENSSSCG00000012411			129.966	153.944	47.2834	47.1598	-1.58749	6.57493	5.79e-05	0.000752974	DOWN
ENSSSCG00000015523			39.58	45.5813	13.0437	9.3883	-1.93931	4.78939	5.83e-05	0.000757934	DOWN
ENSSSCG00000011558	JAGN1	jagunal homolog 1 [Source:HGNC Symbol;Acc:HGNC:26926]	19.4428	20.5177	59.9195	71.6131	1.72	5.42055	5.91e-05	0.000767478	UP
ENSSSCG00000003941	SZT2	seizure threshold 2 homolog (mouse) [Source:HGNC Symbol;Acc:HGNC:29040]	88.5343	35.1381	15.0818	20.9599	-1.76553	5.34819	5.93e-05	0.000770044	DOWN
ENSSSCG00000027110	RPP38	ribonuclease P/MRP subunit p38 [Source:HGNC Symbol;Acc:HGNC:30329]	14.3507	11.0575	40.354	51.5265	1.85594	4.87194	5.99e-05	0.000776835	UP
ENSSSCG00000003139	BCAT2	branched chain amino acid transaminase 2 [Source:HGNC Symbol;Acc:HGNC:977]	226.717	80.7195	45.653	57.2032	-1.57549	6.69145	6.06e-05	0.00078579	DOWN
ENSSSCG00000027986	ABCB8	ATP binding cassette subfamily B member 8 [Source:HGNC Symbol;Acc:HGNC:49]	92.7006	21.9921	12.6361	20.0866	-1.79034	5.23563	6.07e-05	0.000786329	DOWN
ENSSSCG00000003694	EMILIN2	elastin microfibril interfacer 2 [Source:HGNC Symbol;Acc:HGNC:19881]	214.218	104.186	55.0281	51.9632	-1.57415	6.74278	6.08e-05	0.000786781	DOWN
ENSSSCG00000017644	C17orf47	chromosome 17 open reading frame 47 [Source:HGNC Symbol;Acc:HGNC:26844]	0.347193	0.614303	8.55993	3.92999	3.62007	1.63144	6.1e-05	0.00078871	UP
ENSSSCG00000012064			67.2398	73.225	18.3427	24.0166	-1.71912	5.5389	6.1e-05	0.000789041	DOWN
ENSSSCG00000000559	RASSF8	Ras association domain family member 8 [Source:HGNC Symbol;Acc:HGNC:13232]	183.202	290.934	69.7023	89.953	-1.56702	7.31486	6.11e-05	0.000789647	DOWN
ENSSSCG00000016781			144.78	103.817	31.794	49.9982	-1.59378	6.38187	6.13e-05	0.000791771	DOWN
ENSSSCG00000030107			22.9148	20.5177	6.52185	2.40166	-2.35582	3.79001	6.17e-05	0.000795256	DOWN
ENSSSCG00000024470			41.2003	31.2066	8.96755	8.95164	-2.01238	4.5467	6.21e-05	0.000800676	DOWN
ENSSSCG00000002594	OR4K5	olfactory receptor family 4 subfamily K member 5 [Source:HGNC Symbol;Acc:HGNC:14745]	0.462924	0.982885	11.4132	3.71165	3.31949	1.91952	6.22e-05	0.000800676	UP
ENSSSCG00000003114	DHX34	DExH-box helicase 34 [Source:HGNC Symbol;Acc:HGNC:16719]	116.194	68.3105	30.1636	28.8199	-1.64605	5.94549	6.22e-05	0.000800676	DOWN
ENSSSCG00000021527			1.27304	5.77445	25.2722	11.79	2.37528	3.41578	6.25e-05	0.000803559	UP
ENSSSCG00000028969	SLC26A4	solute carrier family 26 member 4 [Source:HGNC Symbol;Acc:HGNC:8818]	1.27304	3.68582	19.5656	9.82497	2.54381	3.04584	6.25e-05	0.000803918	UP
ENSSSCG00000030900	LDLR	low-density lipoprotein receptor precursor [Source:RefSeq peptide;Acc:NP_001193283]	265.371	101.36	59.9195	63.9715	-1.56452	6.94742	6.27e-05	0.00080524	DOWN
ENSSSCG00000024230	MYL9	Myosin regulatory light polypeptide 9 [Source:UniProtKB/Swiss-Prot;Acc:P29269]	26.3867	21.7463	4.48377	5.45832	-2.256	3.93816	6.34e-05	0.000814214	DOWN
ENSSSCG00000027831	NOP10	NOP10 ribonucleoprotein [Source:HGNC Symbol;Acc:HGNC:14378]	53.0048	64.6247	159.785	185.583	1.55452	6.85449	6.35e-05	0.000814214	UP
ENSSSCG00000013092	PGA5	Pepsin A [Source:UniProtKB/Swiss-Prot;Acc:P00791]	0.115731	1.47433	8.96755	6.33165	3.23521	2.00687	6.36e-05	0.000814707	UP
ENSSSCG00000026360	CLGN	calmegin [Source:HGNC Symbol;Acc:HGNC:2060]	32.6362	80.8423	17.5275	15.2833	-1.79403	5.22186	6.41e-05	0.000821347	DOWN
ENSSSCG00000000426			51.3846	50.4957	11.4132	16.8116	-1.83345	5.05884	6.44e-05	0.000824337	DOWN
ENSSSCG00000029084	FSHR	follicle-stimulating hormone receptor precursor [Source:RefSeq peptide;Acc:NP_999551]	33.3306	96.5685	16.3046	22.2699	-1.73872	5.42287	6.45e-05	0.00082455	DOWN
ENSSSCG00000014085			10.9945	15.1119	3.26093	0.873331	-2.78394	3.05202	6.47e-05	0.000826968	DOWN
ENSSSCG00000028831			24.1878	29.8551	4.48377	7.20498	-2.17271	4.10887	6.49e-05	0.000828804	DOWN
ENSSSCG00000018039	NCOR1	nuclear receptor corepressor 1 [Source:HGNC Symbol;Acc:HGNC:7672]	186.211	120.895	52.1748	51.3082	-1.56936	6.69203	6.52e-05	0.00083211	DOWN
ENSSSCG00000016420	INSIG1	insulin induced gene 1 [Source:HGNC Symbol;Acc:HGNC:6083]	150.566	71.5049	32.6093	40.1732	-1.60409	6.21899	6.55e-05	0.000835495	DOWN
ENSSSCG00000026805			17.3597	10.1974	2.03808	2.18333	-2.68773	3.12765	6.56e-05	0.000835495	DOWN
ENSSSCG00000005401	CYLC2	cylicin 2 [Source:HGNC Symbol;Acc:HGNC:2583]	0.231462	1.22861	10.598	4.36665	3.30274	1.92331	6.6e-05	0.000840112	UP
ENSSSCG00000006080	ERICH5	glutamate rich 5 [Source:HGNC Symbol;Acc:HGNC:26823]	0.347193	2.21149	13.4513	6.33165	2.9171	2.39706	6.6e-05	0.000840112	UP
ENSSSCG00000003559			44.5565	37.2268	10.598	10.6983	-1.93873	4.73087	6.61e-05	0.000840112	DOWN
ENSSSCG00000002332	SIPA1L1	signal induced proliferation associated 1 like 1 [Source:HGNC Symbol;Acc:HGNC:20284]	121.981	147.187	48.5063	41.7015	-1.57972	6.50099	6.63e-05	0.000842402	DOWN
ENSSSCG00000002736	TAT	tyrosine aminotransferase [Source:HGNC Symbol;Acc:HGNC:11573]	0.578655	2.21149	13.4513	7.20498	2.85803	2.47771	6.68e-05	0.000848811	UP
ENSSSCG00000013297	CD44	CD44 molecule (Indian blood group) [Source:HGNC Symbol;Acc:HGNC:1681]	799.239	737.41	182.204	293.657	-1.68946	8.97715	6.7e-05	0.000849935	DOWN
ENSSSCG00000005276	RFK	riboflavin kinase [Source:HGNC Symbol;Acc:HGNC:30324]	73.7207	100.869	18.3427	36.6799	-1.64576	5.86336	6.72e-05	0.000852569	DOWN
ENSSSCG00000029536			0.231462	0.614303	6.92947	4.58499	3.69619	1.54098	6.76e-05	0.00085688	UP
ENSSSCG00000012839			55.3195	52.7072	135.736	180.561	1.55124	6.72919	6.79e-05	0.000859902	UP
ENSSSCG00000026588			40.5059	28.8723	2.85331	13.5366	-2.00557	4.48058	6.82e-05	0.000863633	DOWN
ENSSSCG00000030122	HIRIP3	HIRA interacting protein 3 [Source:HGNC Symbol;Acc:HGNC:4917]	4.16632	5.28301	24.4569	20.0866	2.22835	3.73348	6.86e-05	0.000867267	UP
ENSSSCG00000013056	LGALS12	galectin 12 [Source:HGNC Symbol;Acc:HGNC:15788]	0.231462	0.491443	7.7447	3.27499	3.83024	1.42293	6.88e-05	0.000869138	UP
ENSSSCG00000010092	PI4KA	phosphatidylinositol 4-kinase alpha [Source:HGNC Symbol;Acc:HGNC:8983]	221.394	166.108	62.3652	69.4298	-1.55413	7.02882	6.89e-05	0.000869753	DOWN
ENSSSCG00000014948	C11orf54	chromosome 11 open reading frame 54 [Source:HGNC Symbol;Acc:HGNC:30204]	8.33264	18.1834	46.8758	47.3782	1.82968	4.91094	6.91e-05	0.000872009	UP
ENSSSCG00000009070			29.9744	29.6094	6.52185	7.20498	-2.10809	4.2574	6.92e-05	0.000872885	DOWN
ENSSSCG00000024492			0.694387	3.07152	14.2666	10.0433	2.67404	2.76247	6.93e-05	0.000873752	UP
ENSSSCG00000012110	MID1	midline 1 [Source:HGNC Symbol;Acc:HGNC:7095]	64.9251	79.8594	28.9407	16.1566	-1.70112	5.59014	6.97e-05	0.000877157	DOWN
ENSSSCG00000020915	P4HA2	prolyl 4-hydroxylase subunit alpha 2 [Source:HGNC Symbol;Acc:HGNC:8547]	97.4456	74.5764	28.9407	25.9816	-1.64966	5.84502	7.01e-05	0.000882312	DOWN
ENSSSCG00000006714			5.09217	8.96883	40.7616	18.7766	2.06605	4.17379	7.04e-05	0.000884787	UP
ENSSSCG00000023653	GLIS2	GLIS family zinc finger 2 [Source:HGNC Symbol;Acc:HGNC:29450]	50.1116	20.7635	5.70662	11.5716	-1.99601	4.51618	7.09e-05	0.000890663	DOWN
ENSSSCG00000009565	GAS6	growth arrest specific 6 [Source:HGNC Symbol;Acc:HGNC:4168]	35.9924	37.9639	8.55993	10.0433	-1.97981	4.58105	7.1e-05	0.000891926	DOWN
ENSSSCG00000018078	COX2	cytochrome c oxidase subunit II (mitochondrion) [Source:RefSeq peptide;Acc:NP_008637]	876.432	1351.96	3611.88	5261.6	1.99354	11.4385	7.15e-05	0.000896268	UP
ENSSSCG00000009444	OLFM4	olfactomedin 4 [Source:HGNC Symbol;Acc:HGNC:17190]	0.694387	2.33435	10.598	10.48	2.7888	2.55729	7.15e-05	0.000896268	UP
ENSSSCG00000015926	ABCB11	ATP binding cassette subfamily B member 11 [Source:HGNC Symbol;Acc:HGNC:42]	1.5045	6.8802	30.5712	10.9166	2.28383	3.59095	7.15e-05	0.000896268	UP
ENSSSCG00000025852			36.1081	30.838	8.96755	7.42331	-2.03875	4.43356	7.16e-05	0.00089657	DOWN
ENSSSCG00000002137	APEX1	DNA-(apurinic or apyrimidinic site) lyase [Source:RefSeq peptide;Acc:NP_001132943]	95.0152	114.506	278.809	338.416	1.55917	7.69116	7.2e-05	0.000901474	UP
ENSSSCG00000010509	PIK3AP1	phosphoinositide-3-kinase adaptor protein 1 [Source:HGNC Symbol;Acc:HGNC:30034]	195.354	98.78	50.5444	49.1248	-1.56154	6.63225	7.28e-05	0.000910462	DOWN
ENSSSCG00000007275	RALY	RALY heterogeneous nuclear ribonucleoprotein [Source:HGNC Symbol;Acc:HGNC:15921]	135.637	93.3741	23.6417	51.7448	-1.58559	6.26536	7.29e-05	0.000911402	DOWN
ENSSSCG00000030045	PRMT5	protein arginine methyltransferase 5 [Source:HGNC Symbol;Acc:HGNC:10894]	73.142	76.1736	185.058	248.681	1.53954	7.18764	7.31e-05	0.000913392	UP
ENSSSCG00000008522	XDH	xanthine dehydrogenase [Source:RefSeq peptide;Acc:NP_001272903]	1.96743	8.84597	30.1636	18.7766	2.16815	3.87415	7.34e-05	0.000915503	UP
ENSSSCG00000024578	PHLDB1	pleckstrin homology like domain family B member 1 [Source:HGNC Symbol;Acc:HGNC:23697]	75.8039	59.956	12.2285	28.6016	-1.70442	5.4913	7.35e-05	0.000916966	DOWN
ENSSSCG00000005440	FAM206A	family with sequence similarity 206 member A [Source:HGNC Symbol;Acc:HGNC:1364]	7.86971	10.3203	24.8646	45.1949	1.95388	4.46659	7.36e-05	0.000917558	UP
ENSSSCG00000008443	EPAS1	endothelial PAS domain-containing protein 1 [Source:RefSeq peptide;Acc:NP_001090889]	257.154	252.724	92.1212	81.8747	-1.55216	7.42377	7.39e-05	0.00092072	DOWN
ENSSSCG00000024741			0.115731	1.22861	7.7447	6.11331	3.33232	1.86172	7.4e-05	0.00092141	UP
ENSSSCG00000006618	CELF3	CUGBP Elav-like family member 3 [Source:HGNC Symbol;Acc:HGNC:11967]	0.694387	1.59719	11.8209	6.54998	2.96657	2.29116	7.41e-05	0.000921925	UP
ENSSSCG00000005507			14.0035	14.7433	50.1367	49.7798	1.79582	5.00267	7.44e-05	0.000924189	UP
ENSSSCG00000014088			145.821	79.7366	40.354	34.7149	-1.59037	6.24591	7.44e-05	0.000924484	DOWN
ENSSSCG00000004712	TGM7	transglutaminase 7 [Source:HGNC Symbol;Acc:HGNC:30790]	0.231462	1.10575	9.78278	4.36665	3.34701	1.8419	7.52e-05	0.000933336	UP
ENSSSCG00000015350	THSD7A	thrombospondin type 1 domain containing 7A [Source:HGNC Symbol;Acc:HGNC:22207]	51.5003	82.3166	25.6798	15.5016	-1.71679	5.47434	7.54e-05	0.000934692	DOWN
ENSSSCG00000022039			36.8025	28.258	9.37516	6.54998	-2.04957	4.393	7.56e-05	0.000937021	DOWN
ENSSSCG00000008397	EFEMP1	EGF containing fibulin like extracellular matrix protein 1 [Source:HGNC Symbol;Acc:HGNC:3218]	3.58766	3.19438	17.5275	17.4666	2.35955	3.36488	7.58e-05	0.000939304	UP
ENSSSCG00000014829	MRPL48	mitochondrial ribosomal protein L48 [Source:HGNC Symbol;Acc:HGNC:16653]	16.0866	21.132	66.0337	56.5482	1.71693	5.31502	7.61e-05	0.000941331	UP
ENSSSCG00000008314	ATP6V1B1	ATPase H+ transporting V1 subunit B1 [Source:HGNC Symbol;Acc:HGNC:853]	0	1.59719	11.8209	3.71165	3.22808	1.96901	7.62e-05	0.000942415	UP
ENSSSCG00000004895	BCL2	BCL2, apoptosis regulator [Source:HGNC Symbol;Acc:HGNC:990]	10.9945	6.75734	0.815231	1.09166	-3.15224	2.50767	7.64e-05	0.000944181	DOWN
ENSSSCG00000025052	BPIFB6	BPI fold containing family B member 6 [Source:HGNC Symbol;Acc:HGNC:16504]	0.115731	1.22861	9.78278	4.36665	3.34276	1.84261	7.66e-05	0.00094567	UP
ENSSSCG00000014965	ENDOD1	endonuclease domain containing 1 [Source:HGNC Symbol;Acc:HGNC:29129]	125.337	79.1223	29.7559	37.3349	-1.60147	6.10143	7.67e-05	0.000947163	DOWN
ENSSSCG00000021432			87.6084	85.6339	27.7179	27.9466	-1.637	5.85744	7.7e-05	0.000949416	DOWN
ENSSSCG00000025850			29.8586	21.2549	6.52185	4.80332	-2.19229	4.0343	7.77e-05	0.000957422	DOWN
ENSSSCG00000028512			197.553	92.3912	51.7672	46.9415	-1.55613	6.61328	7.79e-05	0.000959519	DOWN
ENSSSCG00000007991	WDR90	WD repeat domain 90 [Source:HGNC Symbol;Acc:HGNC:26960]	37.8441	11.426	4.89139	5.67665	-2.20658	3.97933	7.8e-05	0.000959519	DOWN
ENSSSCG00000001041	PAK1IP1	PAK1 interacting protein 1 [Source:HGNC Symbol;Acc:HGNC:20882]	39.58	47.9157	101.904	154.361	1.55311	6.42611	7.8e-05	0.000959792	UP
ENSSSCG00000005949	SLA		11.3416	4.79157	0.407616	1.09166	-3.26857	2.3752	7.82e-05	0.000961248	DOWN
ENSSSCG00000028334	KRT74	keratin 74, type II [Source:HGNC Symbol;Acc:HGNC:28929]	0	1.96577	12.2285	4.80332	3.07376	2.14143	7.86e-05	0.000965425	UP
ENSSSCG00000006072			65.1566	59.3417	23.6417	14.1916	-1.73633	5.36802	7.9e-05	0.000969584	DOWN
ENSSSCG00000017106	MED10	mediator complex subunit 10 [Source:HGNC Symbol;Acc:HGNC:28760]	24.7665	26.5379	51.7672	106.546	1.63245	5.71501	7.91e-05	0.000970783	UP
ENSSSCG00000002860	PDCD5	programmed cell death 5 [Source:HGNC Symbol;Acc:HGNC:8764]	28.5856	32.0666	83.1536	100.651	1.60087	5.93294	7.97e-05	0.000976552	UP
ENSSSCG00000000645	GABARAPL1		130.429	151.61	46.0606	49.7798	-1.55526	6.57315	7.99e-05	0.000979005	DOWN
ENSSSCG00000008838	LNX1	ligand of numb-protein X 1 [Source:HGNC Symbol;Acc:HGNC:6657]	2.54608	4.66871	23.2341	13.5366	2.33215	3.42044	8e-05	0.000979481	UP
ENSSSCG00000000873	ANO4	anoctamin 4 [Source:HGNC Symbol;Acc:HGNC:23837]	1.04158	4.79157	19.5656	12.2266	2.43166	3.19162	8.02e-05	0.000981138	UP
ENSSSCG00000005924			37.0339	15.9719	5.70662	6.11331	-2.15683	4.08829	8.03e-05	0.000981272	DOWN
ENSSSCG00000017165	USP36	ubiquitin specific peptidase 36 [Source:HGNC Symbol;Acc:HGNC:20062]	103.348	50.8643	27.3103	21.6149	-1.66316	5.68713	8.07e-05	0.000985755	DOWN
ENSSSCG00000016544			83.6736	68.3105	23.6417	24.2349	-1.66495	5.66457	8.1e-05	0.000989419	DOWN
ENSSSCG00000030632	UBE2V1	ubiquitin conjugating enzyme E2 V1 [Source:HGNC Symbol;Acc:HGNC:12494]	61.8004	72.3649	194.433	192.788	1.52889	7.0254	8.12e-05	0.000990815	UP
ENSSSCG00000007674	ZAN	zonadhesin precursor [Source:RefSeq peptide;Acc:NP_999548]	1.96743	6.26589	27.7179	12.6633	2.27464	3.56062	8.14e-05	0.000991868	UP
ENSSSCG00000007145	ADAM33	ADAM metallopeptidase domain 33 [Source:HGNC Symbol;Acc:HGNC:15478]	68.3971	26.7836	8.96755	17.2483	-1.83045	4.96267	8.16e-05	0.000994581	DOWN
ENSSSCG00000013767	PALM3	paralemmin 3 [Source:HGNC Symbol;Acc:HGNC:33274]	0.347193	2.8258	14.6742	7.20498	2.75789	2.57308	8.18e-05	0.000995388	UP
ENSSSCG00000009080			44.0935	42.7555	8.15231	15.065	-1.87258	4.82473	8.23e-05	0.00100099	DOWN
ENSSSCG00000030696	SLC19A1	solute carrier family 19 member 1 [Source:HGNC Symbol;Acc:HGNC:10937]	32.6362	16.5862	5.70662	5.02165	-2.20345	3.97977	8.24e-05	0.00100113	DOWN
ENSSSCG00000024329	C12orf43	chromosome 12 open reading frame 43 [Source:HGNC Symbol;Acc:HGNC:25719]	20.0215	17.9377	52.5824	70.7398	1.70244	5.33331	8.24e-05	0.00100113	UP
ENSSSCG00000025986	EDARADD	EDAR associated death domain [Source:HGNC Symbol;Acc:HGNC:14341]	1.8517	3.93154	20.7884	10.9166	2.43294	3.17934	8.25e-05	0.00100132	UP
ENSSSCG00000017748	NF1	neurofibromin 1 [Source:HGNC Symbol;Acc:HGNC:7765]	557.014	607.669	179.351	198.246	-1.62445	8.59375	8.29e-05	0.00100611	DOWN
ENSSSCG00000029872			12.1518	22.6064	5.70662	1.09166	-2.47964	3.47219	8.36e-05	0.0010141	DOWN
ENSSSCG00000012836	AP2A2	adaptor related protein complex 2 alpha 2 subunit [Source:HGNC Symbol;Acc:HGNC:562]	158.436	68.0648	33.8321	41.9199	-1.57498	6.2543	8.42e-05	0.00101999	DOWN
ENSSSCG00000011747	CLDN11	claudin 11 [Source:HGNC Symbol;Acc:HGNC:8514]	314.094	444.756	109.241	146.283	-1.56808	7.99079	8.43e-05	0.00102127	DOWN
ENSSSCG00000025835			0.115731	1.35147	11.8209	3.05666	3.27758	1.88592	8.44e-05	0.00102197	UP
ENSSSCG00000014042	PRELID1	PRELI domain containing 1 [Source:HGNC Symbol;Acc:HGNC:30255]	110.407	83.5452	221.335	340.817	1.53641	7.56288	8.48e-05	0.00102501	UP
ENSSSCG00000010023	PLA2G3	phospholipase A2 group III [Source:HGNC Symbol;Acc:HGNC:17934]	0.694387	1.96577	8.15231	10.9166	2.83856	2.42515	8.5e-05	0.00102668	UP
ENSSSCG00000009144	ETNPPL	ethanolamine-phosphate phospho-lyase [Source:HGNC Symbol;Acc:HGNC:14404]	0.578655	3.07152	16.3046	7.42331	2.67186	2.70275	8.55e-05	0.00103289	UP
ENSSSCG00000009422	TSC22D1	TSC22 domain family member 1 [Source:HGNC Symbol;Acc:HGNC:16826]	43.1677	21.132	7.33708	8.29664	-2.03031	4.3774	8.56e-05	0.00103356	DOWN
ENSSSCG00000025828			23.8406	16.2176	5.299	2.83832	-2.34593	3.679	8.61e-05	0.00103883	DOWN
ENSSSCG00000006781	CTTNBP2NL	CTTNBP2 N-terminal like [Source:HGNC Symbol;Acc:HGNC:25330]	101.265	155.173	45.2453	41.9199	-1.55778	6.43677	8.63e-05	0.00103976	DOWN
ENSSSCG00000028374			0.231462	3.31724	15.0818	8.07831	2.68385	2.6742	8.75e-05	0.00105278	UP
ENSSSCG00000012586	ALG13	ALG13, UDP-N-acetylglucosaminyltransferase subunit [Source:HGNC Symbol;Acc:HGNC:30881]	110.639	164.756	52.1748	42.1382	-1.54957	6.54133	8.75e-05	0.00105278	DOWN
ENSSSCG00000022721	CDH16	cadherin 16 [Source:HGNC Symbol;Acc:HGNC:1755]	0.231462	0.368582	6.11424	3.71165	3.92735	1.2871	8.75e-05	0.00105306	UP
ENSSSCG00000010431	A1CF	APOBEC1 complementation factor [Source:HGNC Symbol;Acc:HGNC:24086]	0.115731	1.72005	12.2285	4.14832	3.10771	2.06874	8.77e-05	0.0010546	UP
ENSSSCG00000021915			1.38877	2.45721	15.0818	9.16997	2.63195	2.7572	8.82e-05	0.00105899	UP
ENSSSCG00000018081	ATP6	ATP synthase subunit a [Source:UniProtKB/Swiss-Prot;Acc:Q35915]	288.17	393.154	1087.93	1162.4	1.72373	9.51731	8.82e-05	0.00105899	UP
ENSSSCG00000009096	EXOSC9	exosome component 9 [Source:HGNC Symbol;Acc:HGNC:9137]	39.2328	49.1443	136.959	120.52	1.54149	6.43222	8.83e-05	0.00105899	UP
ENSSSCG00000012488	ARL13A	ADP ribosylation factor like GTPase 13A [Source:HGNC Symbol;Acc:HGNC:31709]	0.115731	0.491443	8.55993	1.74666	3.95603	1.25642	8.85e-05	0.00106104	UP
ENSSSCG00000026253	OR10G2	olfactory receptor family 10 subfamily G member 2 [Source:HGNC Symbol;Acc:HGNC:8170]	0	0.368582	6.52185	1.96499	4.35649	0.981107	8.92e-05	0.00106778	UP
ENSSSCG00000004041			27.3125	13.8833	5.70662	2.83832	-2.32102	3.72162	8.92e-05	0.00106778	DOWN
ENSSSCG00000002013	DHRS4	Dehydrogenase/reductase SDR family member 4 [Source:UniProtKB/Swiss-Prot;Acc:Q8WNV7]	2175.63	508.152	237.232	557.403	-1.75436	9.76568	8.92e-05	0.00106778	DOWN
ENSSSCG00000017083	SPARC	SPARC precursor [Source:RefSeq peptide;Acc:NP_001026964]	472.761	593.048	165.492	184.928	-1.60411	8.47097	8.94e-05	0.001069	DOWN
ENSSSCG00000014907	CREBZF	CREB/ATF bZIP transcription factor [Source:HGNC Symbol;Acc:HGNC:24905]	165.611	88.5825	19.5656	65.9365	-1.54935	6.42259	8.97e-05	0.0010714	DOWN
ENSSSCG00000025922			34.9508	35.1381	6.11424	11.3533	-1.96832	4.50548	9.05e-05	0.00108087	DOWN
ENSSSCG00000016842	NIPBL	NIPBL, cohesin loading factor [Source:HGNC Symbol;Acc:HGNC:28862]	286.319	357.893	132.475	88.4247	-1.54732	7.76142	9.06e-05	0.00108087	DOWN
ENSSSCG00000000696	NOP2	NOP2 nucleolar protein [Source:HGNC Symbol;Acc:HGNC:7867]	75.1095	86.6168	163.862	299.116	1.51968	7.28802	9.11e-05	0.00108663	UP
ENSSSCG00000005171			243.961	248.424	493.623	1057.82	1.65645	8.99741	9.13e-05	0.0010876	UP
ENSSSCG00000005040	GNPNAT1	glucosamine-phosphate N-acetyltransferase 1 [Source:HGNC Symbol;Acc:HGNC:19980]	169.43	310.223	59.5119	106.11	-1.52738	7.34085	9.13e-05	0.0010876	DOWN
ENSSSCG00000005355	EXOSC3	exosome component 3 [Source:HGNC Symbol;Acc:HGNC:17944]	7.29106	5.89731	25.6798	29.2566	2.057	4.08255	9.15e-05	0.00108891	UP
ENSSSCG00000000136	CSF2RB	colony stimulating factor 2 receptor beta common subunit [Source:HGNC Symbol;Acc:HGNC:2436]	99.5287	20.6406	16.3046	19.8683	-1.72407	5.31749	9.22e-05	0.00109704	DOWN
ENSSSCG00000010341	TSPAN14	tetraspanin 14 [Source:HGNC Symbol;Acc:HGNC:23303]	37.4969	31.698	9.78278	7.85997	-1.98172	4.49022	9.33e-05	0.00110873	DOWN
ENSSSCG00000001021	RREB1	ras responsive element binding protein 1 [Source:HGNC Symbol;Acc:HGNC:10449]	96.2883	45.4584	17.1199	27.0732	-1.66574	5.5634	9.34e-05	0.0011098	DOWN
ENSSSCG00000007334	SRC	SRC proto-oncogene, non-receptor tyrosine kinase [Source:HGNC Symbol;Acc:HGNC:11283]	52.1947	25.4322	9.78278	10.6983	-1.91585	4.66207	9.37e-05	0.00111207	DOWN
ENSSSCG00000007348	SLC32A1	solute carrier family 32 member 1 [Source:HGNC Symbol;Acc:HGNC:11018]	0	0.860025	8.96755	2.61999	3.66699	1.48112	9.39e-05	0.00111336	UP
ENSSSCG00000026296			12.499	3.31724	0.407616	1.09166	-3.2409	2.35283	9.39e-05	0.00111336	DOWN
ENSSSCG00000012452	SH3BGRL	SH3 domain binding glutamate rich protein like [Source:HGNC Symbol;Acc:HGNC:10823]	18.9799	25.9236	0.815231	8.07831	-2.21088	3.84059	9.43e-05	0.00111702	DOWN
ENSSSCG00000028953			32.0575	24.4493	6.92947	6.33165	-2.09391	4.18774	9.48e-05	0.00112272	DOWN
ENSSSCG00000015282	PPP1R15B	protein phosphatase 1 regulatory subunit 15B [Source:HGNC Symbol;Acc:HGNC:14951]	582.706	758.787	172.014	260.471	-1.63141	8.79539	9.51e-05	0.00112512	DOWN
ENSSSCG00000001011	SERPINB1	serpin family B member 1 [Source:HGNC Symbol;Acc:HGNC:3311]	70.0173	48.6528	16.3046	19.4316	-1.72377	5.29938	9.64e-05	0.00113961	DOWN
ENSSSCG00000016409			57.9813	35.5067	10.1904	15.9383	-1.81771	4.94083	9.73e-05	0.00114911	DOWN
ENSSSCG00000002322	ADAM21	ADAM metallopeptidase domain 21 [Source:HGNC Symbol;Acc:HGNC:200]	0.462924	1.96577	13.4513	5.23998	2.90189	2.30332	9.74e-05	0.00114984	UP
ENSSSCG00000005997	COL14A1	collagen type XIV alpha 1 chain [Source:HGNC Symbol;Acc:HGNC:2191]	235.744	76.4193	74.5937	34.4966	-1.52932	6.7277	9.89e-05	0.00116637	DOWN
ENSSSCG00000000550	SMCO2	single-pass membrane protein with coiled-coil domains 2 [Source:HGNC Symbol;Acc:HGNC:34448]	0.347193	0.737164	10.1904	2.61999	3.47459	1.63932	9.89e-05	0.00116637	UP
ENSSSCG00000029749			3.70339	9.21455	1.22285	0	-3.71626	2.07594	9.94e-05	0.00117105	DOWN
ENSSSCG00000027791			137.72	111.066	40.7616	44.3215	-1.5458	6.39602	9.94e-05	0.00117105	DOWN
ENSSSCG00000021675	EMR2		1.27304	1.72005	15.0818	5.89498	2.76545	2.49563	9.98e-05	0.00117468	UP
ENSSSCG00000024650			0	0.737164	8.15231	2.61999	3.77609	1.37222	0.0001	0.00117604	UP
ENSSSCG00000004744	TYRO3	TYRO3 protein tyrosine kinase [Source:HGNC Symbol;Acc:HGNC:12446]	80.4331	81.7023	27.3103	25.3266	-1.62455	5.76638	0.000100106	0.00117664	DOWN
ENSSSCG00000005274			10.6473	9.46027	2.44569	0.436665	-2.97586	2.69248	0.000100273	0.00117784	DOWN
ENSSSCG00000003458	EFHD2	EF-hand domain family member D2 [Source:HGNC Symbol;Acc:HGNC:28670]	120.939	81.3338	32.6093	35.1516	-1.57544	6.09299	0.000100539	0.00117997	DOWN
ENSSSCG00000020725			65.9667	106.643	27.7179	28.8199	-1.6082	5.85872	0.000100586	0.00117997	DOWN
ENSSSCG00000013821			0	0.368582	6.11424	2.18333	4.32905	0.96795	0.000101136	0.00118565	UP
ENSSSCG00000012273	USP11	ubiquitin specific peptidase 11 [Source:HGNC Symbol;Acc:HGNC:12609]	91.7748	71.2592	21.196	31.4399	-1.61877	5.77358	0.000101244	0.00118614	DOWN
ENSSSCG00000005129	IZUMO3	IZUMO family member 3 [Source:HGNC Symbol;Acc:HGNC:31421]	0.347193	1.84291	11.8209	5.67665	2.96021	2.2109	0.000101335	0.00118644	UP
ENSSSCG00000003527	EPHB2	EPH receptor B2 [Source:HGNC Symbol;Acc:HGNC:3393]	67.124	32.3124	17.9351	11.135	-1.79391	5.03815	0.00010171	0.00119005	DOWN
ENSSSCG00000027407	MYH14	myosin heavy chain 14 [Source:HGNC Symbol;Acc:HGNC:23212]	1.73597	6.02017	23.6417	14.1916	2.27225	3.47513	0.000101876	0.00119122	UP
ENSSSCG00000010849	WDR26	WD repeat domain 26 [Source:HGNC Symbol;Acc:HGNC:21208]	292.105	305.432	90.8983	115.935	-1.52817	7.65721	0.000102428	0.00119689	DOWN
ENSSSCG00000010872	AKT3	AKT serine/threonine kinase 3 [Source:HGNC Symbol;Acc:HGNC:393]	155.08	276.805	80.7079	70.5214	-1.51524	7.1947	0.000102914	0.0012018	DOWN
ENSSSCG00000013278	TSPAN18	tetraspanin 18 [Source:HGNC Symbol;Acc:HGNC:20660]	12.499	5.77445	0.815231	1.31	-3.02011	2.55518	0.000103317	0.00120572	DOWN
ENSSSCG00000022227	BRD4	bromodomain containing 4 [Source:HGNC Symbol;Acc:HGNC:13575]	134.711	95.8313	35.8702	42.5749	-1.55105	6.28552	0.000103473	0.00120677	DOWN
ENSSSCG00000002029	MYH7	myosin-7 [Source:RefSeq peptide;Acc:NP_999020]	2.43035	5.65159	25.6798	13.3183	2.25247	3.51797	0.00010405	0.00121211	UP
ENSSSCG00000014055	CDHR2	cadherin related family member 2 [Source:HGNC Symbol;Acc:HGNC:18231]	1.8517	5.89731	18.7503	18.5583	2.26524	3.47584	0.000104124	0.00121211	UP
ENSSSCG00000003017	TGFB1	transforming growth factor beta-1 precursor [Source:RefSeq peptide;Acc:NP_999180]	54.7408	27.1522	10.1904	12.0083	-1.87349	4.74497	0.000104134	0.00121211	DOWN
ENSSSCG00000014984	MMP27	matrix metallopeptidase 27 [Source:HGNC Symbol;Acc:HGNC:14250]	0.347193	0.737164	7.7447	4.58499	3.44467	1.6548	0.000104388	0.00121364	UP
ENSSSCG00000014912	CCDC83	coiled-coil domain containing 83 [Source:HGNC Symbol;Acc:HGNC:28535]	0.462924	1.47433	11.4132	5.02165	3.03826	2.1011	0.0001044	0.00121364	UP
ENSSSCG00000029515			0.115731	0.860025	8.96755	3.05666	3.54501	1.56001	0.000104918	0.00121816	UP
ENSSSCG00000023922			13.0776	5.77445	0.407616	1.74666	-2.9542	2.59756	0.000104924	0.00121816	DOWN
ENSSSCG00000003626			34.9508	44.3527	119.431	110.695	1.53606	6.27178	0.000105451	0.00122349	UP
ENSSSCG00000003654	MACF1	microtubule-actin crosslinking factor 1 [Source:HGNC Symbol;Acc:HGNC:13664]	2477.8	2622.71	590.228	828.136	-1.84607	10.6712	0.000106528	0.00123519	DOWN
ENSSSCG00000010444	LIPM	lipase family member M [Source:HGNC Symbol;Acc:HGNC:23455]	0	1.10575	9.37516	3.27499	3.44984	1.647	0.000106729	0.00123596	UP
ENSSSCG00000023863			94.0894	91.4083	22.4189	38.8632	-1.58288	5.96556	0.0001068	0.00123596	DOWN
ENSSSCG00000016406	ESYT2	extended synaptotagmin 2 [Source:HGNC Symbol;Acc:HGNC:22211]	253.914	153.576	53.3977	89.0797	-1.50924	7.11151	0.0001068	0.00123596	DOWN
ENSSSCG00000016113	BMPR2	bone morphogenetic protein receptor type II [Source:HGNC Symbol;Acc:HGNC:1078]	480.168	620.815	198.101	167.679	-1.59041	8.52132	0.000107278	0.00124069	DOWN
ENSSSCG00000011646	KY	kyphoscoliosis peptidase [Source:HGNC Symbol;Acc:HGNC:26576]	0.694387	0.860025	8.55993	5.89498	3.17116	1.93006	0.000107693	0.00124449	UP
ENSSSCG00000016116	WDR12	WD repeat domain 12 [Source:HGNC Symbol;Acc:HGNC:14098]	39.2328	54.4273	90.8983	176.194	1.51625	6.49687	0.000107745	0.00124449	UP
ENSSSCG00000005383	ALG2	ALG2, alpha-1,3/1,6-mannosyltransferase [Source:HGNC Symbol;Acc:HGNC:23159]	17.3597	24.8179	68.0718	64.4081	1.65008	5.44508	0.000108505	0.00125247	UP
ENSSSCG00000020694	DSG1	desmoglein 1 [Source:HGNC Symbol;Acc:HGNC:3048]	1.04158	4.0544	22.8265	6.11331	2.46916	3.01003	0.000108889	0.0012561	UP
ENSSSCG00000029359	PHLDA3	pleckstrin homology like domain family A member 3 [Source:HGNC Symbol;Acc:HGNC:8934]	11.4574	5.52873	28.9407	36.2432	1.93987	4.35712	0.000108968	0.0012562	UP
ENSSSCG00000025489	CLSTN3	calsyntenin 3 [Source:HGNC Symbol;Acc:HGNC:18371]	13.5405	11.426	0.815231	2.83832	-2.64194	2.99492	0.000109392	0.00126028	DOWN
ENSSSCG00000003423	DRAXIN	dorsal inhibitory axon guidance protein [Source:HGNC Symbol;Acc:HGNC:25054]	0.694387	1.47433	12.6361	4.80332	2.95754	2.19039	0.000109641	0.00126235	UP
ENSSSCG00000023593			22.4518	17.8148	4.07616	4.14832	-2.28453	3.69052	0.000109857	0.00126402	DOWN
ENSSSCG00000024648	PRPF4	pre-mRNA processing factor 4 [Source:HGNC Symbol;Acc:HGNC:17349]	37.7283	44.3527	98.643	137.55	1.52714	6.31471	0.000110289	0.00126819	UP
ENSSSCG00000014325	CDC23	cell division cycle 23 [Source:HGNC Symbol;Acc:HGNC:1724]	12.6147	13.8833	45.653	45.6315	1.78305	4.87509	0.000111293	0.00127891	UP
ENSSSCG00000013147	FAM111B	family with sequence similarity 111 member B [Source:HGNC Symbol;Acc:HGNC:24200]	26.7339	29.2408	88.8602	79.2547	1.58478	5.80517	0.000111462	0.00127972	UP
ENSSSCG00000010575	PPRC1	peroxisome proliferator-activated receptor gamma, coactivator-related 1 [Source:HGNC Symbol;Acc:HGNC:30025]	189.568	116.595	43.6149	63.0981	-1.51402	6.70039	0.000111505	0.00127972	DOWN
ENSSSCG00000025531	SSPN	sarcospan [Source:HGNC Symbol;Acc:HGNC:11322]	65.6195	95.3399	27.3103	25.3266	-1.6139	5.7584	0.00011187	0.00128282	DOWN
ENSSSCG00000008080	PHF2	PHD finger protein 2 [Source:HGNC Symbol;Acc:HGNC:8920]	119.087	94.357	30.1636	42.1382	-1.55342	6.17413	0.000111974	0.00128282	DOWN
ENSSSCG00000029323	KCNE3	potassium voltage-gated channel subfamily E regulatory subunit 3 [Source:HGNC Symbol;Acc:HGNC:6243]	6.82813	12.1632	46.8758	24.6716	1.90156	4.48141	0.000111989	0.00128282	UP
ENSSSCG00000022084			8.44837	12.0403	2.03808	0.873331	-2.90065	2.71846	0.000112286	0.0012854	DOWN
ENSSSCG00000001744	TFAP2D	transcription factor AP-2 delta [Source:HGNC Symbol;Acc:HGNC:15581]	0	0.491443	6.11424	2.83832	4.06908	1.11874	0.00011249	0.00128691	UP
ENSSSCG00000006299	TBX19	T-box 19 [Source:HGNC Symbol;Acc:HGNC:11596]	0.115731	0.491443	6.92947	2.83832	3.89749	1.24266	0.000112726	0.00128879	UP
ENSSSCG00000010552	PKD2L1	polycystin 2 like 1, transient receptor potential cation channel [Source:HGNC Symbol;Acc:HGNC:9011]	0.347193	2.70293	14.2666	6.54998	2.73998	2.49843	0.000113166	0.00129301	UP
ENSSSCG00000002011	CPNE6	copine 6 [Source:HGNC Symbol;Acc:HGNC:2319]	1.15731	0.368582	10.1904	4.36665	3.18084	1.90022	0.000114181	0.00130308	UP
ENSSSCG00000001245	ZNRD1		4.39778	3.68582	17.5275	20.5233	2.23211	3.51686	0.000114193	0.00130308	UP
ENSSSCG00000004875	CYB5A	cytochrome b5 type A [Source:HGNC Symbol;Acc:HGNC:2570]	2567.61	1731.84	401.094	826.389	-1.80765	10.4332	0.000114463	0.00130534	DOWN
ENSSSCG00000025281	ARL6IP1	ADP ribosylation factor like GTPase 6 interacting protein 1 [Source:HGNC Symbol;Acc:HGNC:697]	628.073	797.12	195.656	267.239	-1.62118	8.88514	0.000114929	0.00130983	DOWN
ENSSSCG00000017057	FAM71B	family with sequence similarity 71 member B [Source:HGNC Symbol;Acc:HGNC:28397]	0.462924	0.491443	6.11424	5.23998	3.5103	1.56477	0.00011521	0.0013122	UP
ENSSSCG00000007596			0	0.368582	6.52185	1.74666	4.31497	0.937725	0.000115748	0.00131617	UP
ENSSSCG00000012093	CH242-123G14.1		0	0.368582	6.52185	1.74666	4.31497	0.937725	0.000115748	0.00131617	UP
ENSSSCG00000015244	APLP2	amyloid beta precursor like protein 2 [Source:HGNC Symbol;Acc:HGNC:598]	433.413	377.059	120.247	157.418	-1.54353	8.09176	0.000115778	0.00131617	DOWN
ENSSSCG00000012818	F8	coagulation factor VIII [Source:HGNC Symbol;Acc:HGNC:3546]	78.5814	56.2702	25.2722	17.6849	-1.66189	5.49733	0.000116033	0.00131824	DOWN
ENSSSCG00000016956			59.0229	60.2017	17.1199	19.4316	-1.69973	5.31139	0.00011616	0.00131884	DOWN
ENSSSCG00000012606	ATP1B4	ATPase Na+/K+ transporting family member beta 4 [Source:HGNC Symbol;Acc:HGNC:808]	0.231462	0.737164	7.7447	3.92999	3.52031	1.55417	0.000116498	0.00132185	UP
ENSSSCG00000004962	CORO2B	coronin 2B [Source:HGNC Symbol;Acc:HGNC:2256]	37.2654	22.4835	5.70662	8.73331	-2.02018	4.2751	0.000117219	0.00132919	DOWN
ENSSSCG00000027722			173.597	240.93	70.1099	76.1981	-1.50105	7.13901	0.000117504	0.00133159	DOWN
ENSSSCG00000009814	ANAPC5	anaphase promoting complex subunit 5 [Source:HGNC Symbol;Acc:HGNC:15713]	24.6507	24.0807	68.4794	79.9097	1.60736	5.62206	0.000117882	0.00133501	UP
ENSSSCG00000011752			356.567	484.071	145.926	141.916	-1.54622	8.14395	0.000117955	0.00133501	DOWN
ENSSSCG00000003043	DMRTC2	DMRT like family C2 [Source:HGNC Symbol;Acc:HGNC:13911]	0.347193	2.33435	12.6361	6.54998	2.80866	2.37471	0.000119188	0.00134812	UP
ENSSSCG00000012828			35.7609	33.0495	9.37516	8.51497	-1.94647	4.48818	0.000119626	0.00135223	DOWN
ENSSSCG00000021938	UPP2	uridine phosphorylase 2 [Source:HGNC Symbol;Acc:HGNC:23061]	0.115731	1.84291	11.0056	5.23998	3.014	2.0936	0.000119719	0.00135244	UP
ENSSSCG00000015086	TMPRSS4	transmembrane protease, serine 4 [Source:HGNC Symbol;Acc:HGNC:11878]	0.462924	0.860025	11.4132	2.40166	3.30065	1.75984	0.000120621	0.00136177	UP
ENSSSCG00000009697	ADAM29	ADAM metallopeptidase domain 29 [Source:HGNC Symbol;Acc:HGNC:207]	0	1.10575	8.15231	4.14832	3.42119	1.64124	0.000120942	0.00136454	UP
ENSSSCG00000009927			32.9834	11.9175	4.48377	5.23998	-2.19142	3.85386	0.000121379	0.00136861	DOWN
ENSSSCG00000021665			11.6888	7.74022	1.22285	1.31	-2.91068	2.6451	0.000121863	0.00137321	DOWN
ENSSSCG00000010185	GALNT2	polypeptide N-acetylgalactosaminyltransferase 2 [Source:HGNC Symbol;Acc:HGNC:4124]	197.09	119.298	51.7672	59.6048	-1.50373	6.75077	0.00012205	0.00137445	DOWN
ENSSSCG00000025744	KDSR	3-ketodihydrosphingosine reductase [Source:HGNC Symbol;Acc:HGNC:4021]	136.91	278.157	66.4414	80.3464	-1.49678	7.14169	0.000122258	0.00137593	DOWN
ENSSSCG00000007401	SDC4	syndecan 4 [Source:HGNC Symbol;Acc:HGNC:10661]	153.691	104.432	24.0493	65.0631	-1.51573	6.45354	0.000123106	0.00138462	DOWN
ENSSSCG00000016885	ITGA1	integrin subunit alpha 1 [Source:HGNC Symbol;Acc:HGNC:6134]	333.074	318.332	148.78	79.4731	-1.51775	7.78522	0.000123535	0.00138857	DOWN
ENSSSCG00000024784	CACNA1S	calcium voltage-gated channel subunit alpha1 S [Source:HGNC Symbol;Acc:HGNC:1397]	2.54608	2.58007	16.3046	11.79	2.43564	3.0161	0.000124008	0.00139302	UP
ENSSSCG00000022314			38.4227	8.84597	2.03808	8.07831	-2.13672	3.92742	0.000124831	0.00140139	DOWN
ENSSSCG00000000594			0	0.982885	6.11424	5.23998	3.48918	1.56804	0.000124986	0.00140226	UP
ENSSSCG00000003471	EPHA2	EPH receptor A2 [Source:HGNC Symbol;Acc:HGNC:3386]	124.874	152.347	40.354	56.5482	-1.50972	6.55912	0.000125229	0.0014041	DOWN
ENSSSCG00000003362			37.6126	20.0263	5.299	8.51497	-2.0288	4.22347	0.00012593	0.00141106	DOWN
ENSSSCG00000023780	SLC5A3	solute carrier family 5 member 3 [Source:HGNC Symbol;Acc:HGNC:11038]	87.2612	130.109	38.3159	36.4615	-1.53998	6.2048	0.000126006	0.00141106	DOWN
ENSSSCG00000001106	SLC17A4	solute carrier family 17 member 4 [Source:HGNC Symbol;Acc:HGNC:10932]	0.578655	2.8258	15.4894	6.54998	2.662	2.59101	0.000126207	0.00141244	UP
ENSSSCG00000018003	MYH2		1.15731	3.68582	22.0112	5.67665	2.47622	2.9411	0.000126337	0.00141301	UP
ENSSSCG00000022449			0	0.737164	6.52185	3.71165	3.72082	1.35744	0.000126951	0.001419	UP
ENSSSCG00000027193			0	1.10575	10.1904	2.40166	3.4326	1.61397	0.000127728	0.0014268	UP
ENSSSCG00000024333			174.754	240.684	60.3271	86.8964	-1.49168	7.14397	0.000127971	0.00142863	DOWN
ENSSSCG00000003684	MTCL1	microtubule crosslinking factor 1 [Source:HGNC Symbol;Acc:HGNC:29121]	10.4158	16.2176	37.9083	52.3998	1.76584	4.86948	0.00012887	0.00143777	UP
ENSSSCG00000011705	COMMD2	COMM domain containing 2 [Source:HGNC Symbol;Acc:HGNC:24993]	17.5911	24.9407	63.5881	68.1198	1.63111	5.44297	0.000128987	0.00143818	UP
ENSSSCG00000003824			1.15731	4.30012	15.897	13.1	2.40088	3.07567	0.000129695	0.00144519	UP
ENSSSCG00000006630	VPS72	vacuolar protein sorting 72 homolog [Source:HGNC Symbol;Acc:HGNC:11644]	33.562	40.1754	91.7135	120.083	1.52419	6.15784	0.000130585	0.00145421	UP
ENSSSCG00000000667	AICDA	activation induced cytidine deaminase [Source:HGNC Symbol;Acc:HGNC:13203]	0	0.368582	6.11424	1.96499	4.28674	0.924429	0.000131299	0.00146125	UP
ENSSSCG00000021581	CLCN2	chloride voltage-gated channel 2 [Source:HGNC Symbol;Acc:HGNC:2020]	59.37	67.4505	17.5275	22.2699	-1.6624	5.4068	0.000131411	0.00146159	DOWN
ENSSSCG00000014374	DND1	DND microRNA-mediated repression inhibitor 1 [Source:HGNC Symbol;Acc:HGNC:23799]	31.4789	14.0061	3.26093	6.54998	-2.15985	3.87324	0.000132019	0.00146745	DOWN
ENSSSCG00000026251			19.5586	7.12592	1.22285	3.05666	-2.54305	3.09746	0.000132587	0.00147285	DOWN
ENSSSCG00000007789			174.291	94.1113	46.0606	48.2515	-1.50774	6.51445	0.000132775	0.0014732	DOWN
ENSSSCG00000028197	PFKL	phosphofructokinase, liver type [Source:HGNC Symbol;Acc:HGNC:8876]	103.695	37.8411	21.196	24.4533	-1.62734	5.57183	0.000132782	0.0014732	DOWN
ENSSSCG00000021821	MYO1C	myosin IC [Source:HGNC Symbol;Acc:HGNC:7597]	188.757	93.2512	38.3159	60.6965	-1.50155	6.58558	0.000132943	0.00147408	DOWN
ENSSSCG00000009548	ANKRD10	ankyrin repeat domain 10 [Source:HGNC Symbol;Acc:HGNC:20265]	75.2252	50.3729	14.2666	24.8899	-1.66118	5.39205	0.000133566	0.00148008	DOWN
ENSSSCG00000016600	TMEM229A	transmembrane protein 229A [Source:HGNC Symbol;Acc:HGNC:37279]	15.1608	6.02017	1.22285	1.74666	-2.77665	2.7699	0.000134666	0.00149135	DOWN
ENSSSCG00000025399			17.4754	7.37164	2.03808	1.96499	-2.62633	2.99804	0.000134934	0.0014934	DOWN
ENSSSCG00000030278	MLLT11	myeloid/lymphoid or mixed-lineage leukemia; translocated to, 11 [Source:HGNC Symbol;Acc:HGNC:16997]	11.1102	14.7433	33.4245	54.3648	1.7701	4.83051	0.000135044	0.00149369	UP
ENSSSCG00000014794	NUP98	nucleoporin 98 [Source:HGNC Symbol;Acc:HGNC:8068]	297.66	262.553	95.7897	102.616	-1.49669	7.57288	0.000135311	0.00149573	DOWN
ENSSSCG00000005077			0.115731	0.614303	8.55993	1.96499	3.73944	1.31611	0.000136017	0.00150184	UP
ENSSSCG00000024817	RASSF2	Ras association domain family member 2 [Source:HGNC Symbol;Acc:HGNC:9883]	186.674	230.732	80.3003	68.7748	-1.48708	7.15311	0.00013603	0.00150184	DOWN
ENSSSCG00000017463	KRT26	keratin 26 [Source:HGNC Symbol;Acc:HGNC:30840]	0.347193	0.982885	7.33708	5.67665	3.24925	1.77965	0.000136553	0.00150668	UP
ENSSSCG00000001565			48.3756	34.7696	8.15231	14.8466	-1.82425	4.77357	0.000136652	0.00150685	DOWN
ENSSSCG00000017614	TRIM25		36.571	12.7775	3.66854	7.42331	-2.10343	3.99489	0.000136795	0.00150751	DOWN
ENSSSCG00000011623	TPRA1	transmembrane protein adipocyte associated 1 [Source:HGNC Symbol;Acc:HGNC:30413]	69.9016	39.8069	12.6361	20.5233	-1.70637	5.19058	0.000137565	0.00151507	DOWN
ENSSSCG00000012094			0	0.737164	9.37516	1.31	3.74487	1.30705	0.000138065	0.00151964	UP
ENSSSCG00000024776	SNRPG	small nuclear ribonucleoprotein polypeptide G [Source:HGNC Symbol;Acc:HGNC:11163]	82.8635	86.9853	181.389	291.692	1.47956	7.32924	0.000138232	0.00152055	UP
ENSSSCG00000013117	GIF	gastric intrinsic factor [Source:HGNC Symbol;Acc:HGNC:4268]	0.115731	1.47433	8.55993	5.67665	3.1287	1.91136	0.000138701	0.00152462	UP
ENSSSCG00000013377	USH1C	USH1 protein network component harmonin [Source:HGNC Symbol;Acc:HGNC:12597]	2.19889	4.30012	21.196	11.5716	2.31381	3.2519	0.000138847	0.00152462	UP
ENSSSCG00000027347			0.231462	0.368582	6.92947	2.61999	3.869	1.20559	0.000138933	0.00152462	UP
ENSSSCG00000025452			16.5495	8.23166	2.03808	1.96499	-2.62233	2.99466	0.00013894	0.00152462	DOWN
ENSSSCG00000010156	ARID4B	AT-rich interaction domain 4B [Source:HGNC Symbol;Acc:HGNC:15550]	235.281	280.245	85.5993	97.813	-1.48935	7.45516	0.000139268	0.00152729	DOWN
ENSSSCG00000007023	KAT6A	lysine acetyltransferase 6A [Source:HGNC Symbol;Acc:HGNC:13013]	119.203	126.669	41.5768	44.5399	-1.51164	6.38774	0.000139747	0.0015312	DOWN
ENSSSCG00000006186			8.67983	8.72311	34.2397	31.2216	1.90707	4.36313	0.000139796	0.0015312	UP
ENSSSCG00000004847	MPHOSPH10	M-phase phosphoprotein 10 [Source:HGNC Symbol;Acc:HGNC:7213]	30.7845	56.1473	103.942	141.261	1.49842	6.37613	0.000140063	0.00153244	UP
ENSSSCG00000016486			0.115731	2.08863	9.78278	6.98664	2.90552	2.18586	0.000140079	0.00153244	UP
ENSSSCG00000008098	POLR1B	RNA polymerase I subunit B [Source:HGNC Symbol;Acc:HGNC:20454]	59.7172	68.802	150.818	206.106	1.47512	6.92357	0.000140736	0.0015382	UP
ENSSSCG00000006334	RGS5	Regulator of G-protein signaling 5 [Source:UniProtKB/Swiss-Prot;Acc:Q864Z2]	168.62	434.435	107.203	106.328	-1.49763	7.67857	0.000140776	0.0015382	DOWN
ENSSSCG00000000188	DHH	desert hedgehog [Source:HGNC Symbol;Acc:HGNC:2865]	17.0125	9.95171	3.26093	1.52833	-2.56145	3.11806	0.000141525	0.00154544	DOWN
ENSSSCG00000017232	SLC9A3R1	solute carrier family 9, subfamily A (NHE3, cation proton antiporter 3), member 3 regulator 1 [Source:HGNC Symbol;Acc:HGNC:11075]	29.8586	21.2549	6.11424	5.89498	-2.08851	4.04959	0.000141617	0.00154552	DOWN
ENSSSCG00000012022	APP	amyloid beta precursor protein [Source:HGNC Symbol;Acc:HGNC:620]	613.028	609.635	197.694	212.219	-1.57624	8.67563	0.00014171	0.00154559	DOWN
ENSSSCG00000024885			49.6486	33.0495	7.33708	15.5016	-1.82024	4.76612	0.000141799	0.00154562	DOWN
ENSSSCG00000017753	KSR1	kinase suppressor of ras 1 [Source:HGNC Symbol;Acc:HGNC:6465]	63.3049	33.9095	16.3046	12.6633	-1.75662	5.01288	0.000143112	0.001559	DOWN
ENSSSCG00000007868	TMC5	transmembrane channel like 5 [Source:HGNC Symbol;Acc:HGNC:22999]	1.8517	5.16015	21.196	13.1	2.27511	3.33171	0.000143221	0.00155924	UP
ENSSSCG00000030095			11.2259	7.86308	1.22285	1.31	-2.88521	2.62427	0.000144905	0.00157661	DOWN
ENSSSCG00000001806	FSD2	fibronectin type III and SPRY domain containing 2 [Source:HGNC Symbol;Acc:HGNC:18024]	0.462924	1.96577	14.2666	3.92999	2.85387	2.25076	0.000145125	0.00157806	UP
ENSSSCG00000004183	TAAR2	trace amine associated receptor 2 (gene/pseudogene) [Source:HGNC Symbol;Acc:HGNC:4514]	0	0.614303	6.92947	2.61999	3.85488	1.20765	0.000145879	0.0015853	UP
ENSSSCG00000028401			69.7858	74.3307	21.196	25.7633	-1.61058	5.60076	0.000146316	0.00158909	DOWN
ENSSSCG00000023706	CHIA	chitinase, acidic precursor [Source:RefSeq peptide;Acc:NP_001245306]	0	1.35147	10.1904	3.27499	3.25644	1.75617	0.000146484	0.00158996	UP
ENSSSCG00000030788	CH242-196A22.1		0	0.368582	4.89139	2.83832	4.24433	0.928695	0.000147384	0.00159877	UP
ENSSSCG00000003897	MOB3C	MOB kinase activator 3C [Source:HGNC Symbol;Acc:HGNC:29800]	31.5946	13.1461	5.70662	4.36665	-2.16729	3.85537	0.000147867	0.00160303	DOWN
ENSSSCG00000001901	CYP1A2	cytochrome P450 family 1 subfamily A member 2 [Source:HGNC Symbol;Acc:HGNC:2596]	0	0.860025	6.52185	4.14832	3.57301	1.44243	0.000148827	0.00161247	UP
ENSSSCG00000000555			129.619	150.75	64.4033	35.8066	-1.49442	6.58209	0.000149056	0.00161398	DOWN
ENSSSCG00000017039	TTC1	tetratricopeptide repeat domain 1 [Source:HGNC Symbol;Acc:HGNC:12391]	33.7935	42.7555	114.948	102.835	1.50718	6.19946	0.000149368	0.00161608	UP
ENSSSCG00000015645			77.7713	57.8674	23.2341	20.7416	-1.62805	5.51219	0.00014943	0.00161608	DOWN
ENSSSCG00000015337			45.8295	69.7849	170.383	150.65	1.47258	6.76908	0.000149929	0.00161954	UP
ENSSSCG00000013338	SLC5A12	solute carrier family 5 member 12 [Source:HGNC Symbol;Acc:HGNC:28750]	0.810118	4.91443	16.7122	12.8816	2.3612	3.10963	0.000149974	0.00161954	UP
ENSSSCG00000021305			106.241	115.612	32.6093	44.5399	-1.51637	6.23863	0.000150019	0.00161954	DOWN
ENSSSCG00000009855	KSR2	kinase suppressor of ras 2 [Source:HGNC Symbol;Acc:HGNC:18610]	1.04158	3.19438	18.3427	6.54998	2.52004	2.78786	0.000150241	0.00162096	UP
ENSSSCG00000009754	TMEM132B	transmembrane protein 132B [Source:HGNC Symbol;Acc:HGNC:29397]	2.31462	7.86308	28.9407	15.5016	2.11194	3.73964	0.000151138	0.00162967	UP
ENSSSCG00000024134	MGLL	monoglyceride lipase [Source:HGNC Symbol;Acc:HGNC:17038]	92.7006	76.2965	21.196	35.3699	-1.56422	5.83741	0.000151442	0.00163121	DOWN
ENSSSCG00000026647	OAF	out at first homolog [Source:HGNC Symbol;Acc:HGNC:28752]	260.742	120.649	50.5444	86.0231	-1.47439	7.02549	0.000151462	0.00163121	DOWN
ENSSSCG00000011650	MSL2	male-specific lethal 2 homolog (Drosophila) [Source:HGNC Symbol;Acc:HGNC:25544]	72.6791	96.1999	29.7559	27.2916	-1.5674	5.83808	0.000152314	0.0016394	DOWN
ENSSSCG00000016398			4.86071	11.9175	45.2453	18.7766	1.91586	4.31075	0.000153239	0.00164837	UP
ENSSSCG00000016465	TMEM139	transmembrane protein 139 [Source:HGNC Symbol;Acc:HGNC:22058]	0.694387	0.491443	8.55993	3.92999	3.3198	1.66539	0.000155544	0.00167216	UP
ENSSSCG00000015255			26.9653	16.709	4.89139	4.80332	-2.16849	3.81999	0.000156271	0.00167898	DOWN
ENSSSCG00000023647	WNT8A	Wnt family member 8A [Source:HGNC Symbol;Acc:HGNC:12788]	0.231462	1.96577	12.6361	4.36665	2.90589	2.15511	0.000156556	0.00168079	UP
ENSSSCG00000021104			34.8351	31.3295	8.15231	9.16997	-1.92425	4.43635	0.000156626	0.00168079	DOWN
ENSSSCG00000025086	ARSF	arylsulfatase F [Source:HGNC Symbol;Acc:HGNC:721]	0.347193	1.35147	10.1904	4.58499	3.07155	1.94193	0.000156975	0.00168354	UP
ENSSSCG00000024610	KRT4	keratin 4 [Source:HGNC Symbol;Acc:HGNC:6441]	0.231462	0.860025	7.7447	4.14832	3.38392	1.60138	0.0001577	0.0016903	UP
ENSSSCG00000023903	ATP5I	ATP synthase subunit e, mitochondrial [Source:UniProtKB/Swiss-Prot;Acc:Q9MYT8]	44.9037	38.824	116.17	119.21	1.49084	6.31702	0.000158184	0.00169448	UP
ENSSSCG00000002357	ALDH6A1	aldehyde dehydrogenase 6 family member A1 [Source:HGNC Symbol;Acc:HGNC:7179]	65.0409	47.9157	16.3046	18.7766	-1.68052	5.23933	0.000158427	0.00169607	DOWN
ENSSSCG00000014122	SPZ1	spermatogenic leucine zipper 1 [Source:HGNC Symbol;Acc:HGNC:30721]	0.115731	0.368582	6.52185	2.18333	4.02501	1.05135	0.000158654	0.00169686	UP
ENSSSCG00000026986			3.24047	2.94866	12.2285	18.3399	2.30689	3.19705	0.000158689	0.00169686	UP
ENSSSCG00000017128	HEXDC	hexosaminidase D [Source:HGNC Symbol;Acc:HGNC:26307]	23.1462	8.23166	3.66854	2.40166	-2.40293	3.33975	0.000158884	0.00169794	DOWN
ENSSSCG00000017428	JUP	junction plakoglobin [Source:HGNC Symbol;Acc:HGNC:6207]	75.3409	43.4927	18.7503	18.7766	-1.66207	5.31623	0.00016012	0.00171013	DOWN
ENSSSCG00000022812			54.2779	34.401	12.2285	13.5366	-1.7771	4.87688	0.000161199	0.00172064	DOWN
ENSSSCG00000017468			29.1642	34.1553	99.8659	82.9664	1.52751	5.94065	0.000161449	0.00172228	UP
ENSSSCG00000010506	OPALIN	oligodendrocytic myelin paranodal and inner loop protein [Source:HGNC Symbol;Acc:HGNC:20707]	0.578655	3.93154	17.9351	7.64164	2.47644	2.84473	0.000162197	0.00172923	UP
ENSSSCG00000017799	CPD	carboxypeptidase D [Source:HGNC Symbol;Acc:HGNC:2301]	616.384	794.663	226.227	244.969	-1.58199	8.88057	0.000164216	0.00174972	DOWN
ENSSSCG00000008581	NCOA1	nuclear receptor coactivator 1 [Source:RefSeq peptide;Acc:NP_001020399]	90.5017	139.201	49.3215	32.0949	-1.50504	6.29384	0.000164771	0.00175461	DOWN
ENSSSCG00000025416	CAMKV	CaM kinase like vesicle associated [Source:HGNC Symbol;Acc:HGNC:28788]	1.8517	1.96577	15.0818	7.85997	2.55475	2.67991	0.000165859	0.00176514	UP
ENSSSCG00000009842	CCDC60	coiled-coil domain containing 60 [Source:HGNC Symbol;Acc:HGNC:28610]	2.31462	3.31724	19.5656	9.82497	2.3581	3.07944	0.000166251	0.00176726	UP
ENSSSCG00000004124			63.4206	60.5703	19.5656	20.0866	-1.6428	5.3805	0.000166254	0.00176726	DOWN
ENSSSCG00000011925	CD200R1	cell surface glycoprotein CD200 receptor 1 precursor [Source:RefSeq peptide;Acc:NP_001230475]	4.86071	3.93154	22.0112	17.4666	2.15506	3.57078	0.000166496	0.00176879	UP
ENSSSCG00000011393	UBA7	ubiquitin like modifier activating enzyme 7 [Source:HGNC Symbol;Acc:HGNC:12471]	42.2418	115.858	29.7559	23.5799	-1.57343	5.74309	0.000167278	0.00177605	DOWN
ENSSSCG00000012137	BMX	BMX non-receptor tyrosine kinase [Source:HGNC Symbol;Acc:HGNC:1079]	1.96743	2.58007	13.8589	11.3533	2.4556	2.86125	0.000167842	0.00178072	UP
ENSSSCG00000009048	GAB1	GRB2 associated binding protein 1 [Source:HGNC Symbol;Acc:HGNC:4066]	64.8094	100.254	32.6093	23.5799	-1.56306	5.8076	0.000167916	0.00178072	DOWN
ENSSSCG00000012270	UBA1	ubiquitin like modifier activating enzyme 1 [Source:HGNC Symbol;Acc:HGNC:12469]	494.75	340.693	136.551	156.763	-1.50914	8.14439	0.000168106	0.00178168	DOWN
ENSSSCG00000023691			0	0.368582	5.299	2.40166	4.22902	0.897951	0.000168841	0.00178842	UP
ENSSSCG00000026662			0.578655	0.860025	10.1904	3.49332	3.17929	1.79392	0.000169221	0.0017914	UP
ENSSSCG00000009683	KIF13B	kinesin family member 13B [Source:HGNC Symbol;Acc:HGNC:14405]	184.36	161.807	66.4414	58.9498	-1.46655	6.88999	0.000170416	0.00180299	DOWN
ENSSSCG00000006138	ATP6V0D2	ATPase H+ transporting V0 subunit d2 [Source:HGNC Symbol;Acc:HGNC:18266]	1.96743	6.51161	13.8589	23.7983	2.16244	3.5303	0.000171159	0.00180979	UP
ENSSSCG00000026664			14.0035	19.7806	5.299	1.74666	-2.34828	3.44888	0.000171793	0.00181542	DOWN
ENSSSCG00000025980	CHMP4C	charged multivesicular body protein 4C [Source:HGNC Symbol;Acc:HGNC:30599]	1.73597	3.07152	15.4894	10.6983	2.42738	2.91275	0.000172179	0.00181843	UP
ENSSSCG00000009194	HPGDS	hematopoietic prostaglandin D synthase [Source:HGNC Symbol;Acc:HGNC:17890]	0	0.368582	6.92947	1.09166	4.25749	0.860467	0.000172577	0.00182157	UP
ENSSSCG00000001227	TMP-SLA-3		152.765	142.15	47.2834	58.7315	-1.47194	6.65793	0.000172829	0.00182316	DOWN
ENSSSCG00000023924	PDE1A	phosphodiesterase 1A [Source:HGNC Symbol;Acc:HGNC:8774]	32.4047	30.838	10.1904	6.54998	-1.94068	4.3737	0.000173236	0.00182638	DOWN
ENSSSCG00000023177	RRP9	ribosomal RNA processing 9, small subunit (SSU) processome component, homolog (yeast) [Source:HGNC Symbol;Acc:HGNC:16829]	19.4428	22.3606	40.354	86.0231	1.60445	5.39861	0.000174047	0.00183386	UP
ENSSSCG00000026402			2.54608	3.56296	21.6036	9.3883	2.31485	3.15985	0.000174997	0.00184279	UP
ENSSSCG00000010744	DHX32	DEAH-box helicase 32 (putative) [Source:HGNC Symbol;Acc:HGNC:16717]	130.776	160.825	45.653	59.1681	-1.47113	6.64176	0.000175252	0.0018444	DOWN
ENSSSCG00000030470			158.899	209.969	68.4794	65.4998	-1.46138	6.98216	0.000175998	0.00185116	DOWN
ENSSSCG00000010579	GBF1	golgi brefeldin A resistant guanine nucleotide exchange factor 1 [Source:HGNC Symbol;Acc:HGNC:4181]	169.315	97.4285	55.8434	40.1732	-1.48007	6.51388	0.000176432	0.00185465	DOWN
ENSSSCG00000007746			95.3624	119.543	226.634	367.017	1.46734	7.6598	0.000177073	0.0018603	UP
ENSSSCG00000007558			119.897	41.1583	20.7884	33.4049	-1.55753	5.77092	0.000177197	0.00186052	DOWN
ENSSSCG00000014072	ENC1	ectodermal-neural cortex 1 [Source:HGNC Symbol;Acc:HGNC:3345]	121.749	77.1565	22.8265	46.0682	-1.51278	6.08221	0.000178421	0.00187177	DOWN
ENSSSCG00000025698	SERPINE1	plasminogen activator inhibitor 1 precursor [Source:RefSeq peptide;Acc:NP_999075]	1145.04	1142.97	189.541	538.627	-1.64968	9.56017	0.000178476	0.00187177	DOWN
ENSSSCG00000010680	FAM45A	family with sequence similarity 45 member A [Source:HGNC Symbol;Acc:HGNC:31793]	25.808	38.2097	101.496	81.8747	1.5159	5.94774	0.000178898	0.0018751	UP
ENSSSCG00000007827			0.925849	1.10575	8.15231	7.42331	2.91096	2.09622	0.000179395	0.00187922	UP
ENSSSCG00000016450	NOS3	nitric oxide synthase, endothelial [Source:RefSeq peptide;Acc:NP_999460]	44.7879	35.3839	12.2285	10.6983	-1.81094	4.72928	0.000179627	0.00188055	DOWN
ENSSSCG00000026982	HIST2H3C	histone cluster 2 H3 family member c [Source:HGNC Symbol;Acc:HGNC:20503]	143.738	65.7305	24.8646	48.2515	-1.50328	6.15882	0.000180392	0.00188746	DOWN
ENSSSCG00000013566			49.3014	32.3124	15.4894	8.29664	-1.80704	4.75813	0.000180672	0.00188929	DOWN
ENSSSCG00000012689	ZNF75D	zinc finger protein 75D [Source:HGNC Symbol;Acc:HGNC:13145]	34.1407	39.3154	87.2298	119.21	1.49314	6.12946	0.000180984	0.00189146	UP
ENSSSCG00000021877	PMAP-23		0	0.491443	3.66854	4.36665	3.952	1.08231	0.000181882	0.00189974	UP
ENSSSCG00000024131			26.0395	56.5159	13.4513	10.48	-1.79624	4.77344	0.000183066	0.00191099	DOWN
ENSSSCG00000025543	FABP2	Fatty acid-binding protein, intestinal [Source:UniProtKB/Swiss-Prot;Acc:Q45KW7]	0	0.491443	5.299	3.05666	3.97732	1.05429	0.000183282	0.0019113	UP
ENSSSCG00000003315	NLRP8	NLR family pyrin domain containing 8 [Source:HGNC Symbol;Acc:HGNC:22940]	0.810118	3.31724	15.4894	8.29664	2.50288	2.74449	0.000183307	0.0019113	UP
ENSSSCG00000013174	CTNND1	catenin delta 1 [Source:HGNC Symbol;Acc:HGNC:2515]	743.456	1006.11	254.76	320.949	-1.60286	9.18512	0.000184502	0.00192265	DOWN
ENSSSCG00000030478	MRPL42	mitochondrial ribosomal protein L42 [Source:HGNC Symbol;Acc:HGNC:14493]	8.5641	19.6577	48.5063	44.1032	1.71286	4.91127	0.00018485	0.00192515	UP
ENSSSCG00000010639	HABP2	hyaluronan binding protein 2 [Source:HGNC Symbol;Acc:HGNC:4798]	0	1.96577	7.7447	7.42331	2.93547	2.0596	0.000185393	0.0019297	UP
ENSSSCG00000007262			0.115731	1.96577	7.7447	7.85997	2.89546	2.11041	0.000185669	0.00193145	UP
ENSSSCG00000017783			72.6791	62.4132	20.7884	23.5799	-1.6013	5.5115	0.000185889	0.00193181	DOWN
ENSSSCG00000000783			18.517	7.74022	3.26093	1.52833	-2.5232	3.08775	0.000185918	0.00193181	DOWN
ENSSSCG00000004825	CHSY1	chondroitin sulfate synthase 1 precursor [Source:RefSeq peptide;Acc:NP_001231371]	325.089	337.621	86.0069	151.741	-1.47446	7.81957	0.000187865	0.00195092	DOWN
ENSSSCG00000024200			33.2148	27.8894	9.78278	6.33165	-1.94608	4.32486	0.000188481	0.00195618	DOWN
ENSSSCG00000003506	PINK1	PTEN induced putative kinase 1 [Source:HGNC Symbol;Acc:HGNC:14581]	97.0984	73.9621	29.3483	29.4749	-1.53936	5.86306	0.000188923	0.00195964	DOWN
ENSSSCG00000028898	TAAR6	trace amine associated receptor 6 [Source:HGNC Symbol;Acc:HGNC:20978]	0	0.368582	4.07616	3.27499	4.18579	0.902713	0.000189216	0.00196155	UP
ENSSSCG00000011538	LMCD1	LIM and cysteine-rich domains protein 1 [Source:RefSeq peptide;Acc:NP_001008692]	53.352	52.9529	9.37516	23.1433	-1.67422	5.15094	0.000189938	0.0019679	DOWN
ENSSSCG00000017184	PRPSAP1	phosphoribosyl pyrophosphate synthetase associated protein 1 [Source:HGNC Symbol;Acc:HGNC:9466]	100.455	66.2219	23.6417	33.1866	-1.54237	5.82389	0.000190159	0.00196906	DOWN
ENSSSCG00000002296	RDH11	retinol dehydrogenase 11 (all-trans/9-cis/11-cis) [Source:HGNC Symbol;Acc:HGNC:17964]	729.916	536.41	183.019	249.118	-1.5498	8.73268	0.00019047	0.0019696	DOWN
ENSSSCG00000001544	TEAD3	TEA domain transcription factor 3 [Source:HGNC Symbol;Acc:HGNC:11716]	51.8475	22.2378	12.6361	8.29664	-1.84367	4.6141	0.00019051	0.0019696	DOWN
ENSSSCG00000021159			11.6888	5.03729	0.407616	1.52833	-2.94023	2.44489	0.00019054	0.0019696	DOWN
ENSSSCG00000017310	KANSL1	KAT8 regulatory NSL complex subunit 1 [Source:HGNC Symbol;Acc:HGNC:24565]	172.671	190.68	57.0662	75.3248	-1.45233	6.96216	0.000190811	0.00197049	DOWN
ENSSSCG00000016468			18.6327	7.98594	2.03808	2.61999	-2.47962	3.105	0.000190844	0.00197049	DOWN
ENSSSCG00000006680	HFE2	hemochromatosis type 2 (juvenile) [Source:HGNC Symbol;Acc:HGNC:4887]	0.347193	0.491443	6.92947	3.49332	3.54774	1.38871	0.000191264	0.00197369	UP
ENSSSCG00000000252	KRT8	keratin 8, type II [Source:HGNC Symbol;Acc:HGNC:6446]	95.8253	36.8582	18.7503	24.6716	-1.60179	5.48545	0.00019166	0.00197664	DOWN
ENSSSCG00000015394	KIAA1324L	KIAA1324 like [Source:HGNC Symbol;Acc:HGNC:21945]	88.7657	111.803	37.5006	33.1866	-1.50691	6.09855	0.000192996	0.00198928	DOWN
ENSSSCG00000000478	GRIP1	glutamate receptor interacting protein 1 [Source:HGNC Symbol;Acc:HGNC:18708]	62.2633	71.6278	27.7179	16.8116	-1.60386	5.50119	0.000193237	0.00199034	DOWN
ENSSSCG00000009799	DIABLO		24.1878	32.6809	87.2298	77.0714	1.52896	5.78645	0.00019332	0.00199034	UP
ENSSSCG00000023142	GAMT	guanidinoacetate N-methyltransferase [Source:HGNC Symbol;Acc:HGNC:4136]	33.9092	20.8863	5.70662	7.85997	-1.99092	4.16086	0.000193853	0.00199469	DOWN
ENSSSCG00000009856	NOS1	nitric oxide synthase 1 [Source:HGNC Symbol;Acc:HGNC:7872]	1.73597	5.52873	21.6036	12.6633	2.22205	3.33887	0.000194676	0.0020009	UP
ENSSSCG00000025307		Histone H4 [Source:UniProtKB/Swiss-Prot;Acc:P62802]	353.096	189.328	50.1367	146.283	-1.45604	7.53567	0.000194679	0.0020009	DOWN
ENSSSCG00000028730			0	0.368582	6.52185	1.31	4.22798	0.846843	0.000195849	0.00201178	UP
ENSSSCG00000017155	EIF4A3	eukaryotic initiation factor 4A-III [Source:RefSeq peptide;Acc:NP_001093663]	97.3298	96.9371	225.819	304.574	1.44991	7.50144	0.000196133	0.00201333	UP
ENSSSCG00000020906	TNFSF10	tumor necrosis factor superfamily member 10 [Source:HGNC Symbol;Acc:HGNC:11925]	30.3215	107.134	22.4189	23.1433	-1.5906	5.53857	0.000196224	0.00201333	DOWN
ENSSSCG00000013476	CELF5	CUGBP Elav-like family member 5 [Source:HGNC Symbol;Acc:HGNC:14058]	0.578655	1.72005	11.4132	5.45832	2.83549	2.17596	0.000197144	0.00202162	UP
ENSSSCG00000030013			10.4158	14.129	60.3271	23.3616	1.75397	4.73914	0.000197545	0.00202458	UP
ENSSSCG00000003660	PABPC4	poly(A) binding protein cytoplasmic 4 [Source:HGNC Symbol;Acc:HGNC:8557]	163.991	160.456	48.5063	69.6481	-1.45136	6.79974	0.000199022	0.00203856	DOWN
ENSSSCG00000025266			0.694387	1.47433	10.598	5.67665	2.86754	2.12615	0.000199653	0.00204386	UP
ENSSSCG00000025022	FER1L5	fer-1 like family member 5 [Source:HGNC Symbol;Acc:HGNC:19044]	1.8517	5.40587	24.8646	9.60664	2.22224	3.33144	0.000200854	0.00205499	UP
ENSSSCG00000026169	MFSD12	major facilitator superfamily domain containing 12 [Source:HGNC Symbol;Acc:HGNC:28299]	106.125	53.9358	20.7884	33.6232	-1.54254	5.76563	0.000204355	0.00208962	DOWN
ENSSSCG00000030426	C9orf78	chromosome 9 open reading frame 78 [Source:HGNC Symbol;Acc:HGNC:24932]	19.4428	28.0122	72.148	67.9014	1.56021	5.5482	0.000205533	0.00210047	UP
ENSSSCG00000006009			61.106	81.2109	26.0874	21.8333	-1.5751	5.59311	0.000207784	0.00212123	DOWN
ENSSSCG00000013068	SCGB1D1		0	0.614303	5.70662	3.27499	3.78103	1.17053	0.0002078	0.00212123	UP
ENSSSCG00000004091	AKAP12	A-kinase anchoring protein 12 [Source:HGNC Symbol;Acc:HGNC:370]	295.693	174.954	75.8165	96.7214	-1.44493	7.33584	0.000208049	0.00212257	DOWN
ENSSSCG00000025630			138.067	118.929	39.1311	53.7098	-1.46245	6.46296	0.000210077	0.00214205	DOWN
ENSSSCG00000000369	PYM1	PYM homolog 1, exon junction complex associated factor [Source:HGNC Symbol;Acc:HGNC:30258]	12.9619	12.0403	40.354	43.0115	1.73659	4.75612	0.000211284	0.00215314	UP
ENSSSCG00000011449	GNL3	G protein nucleolar 3 [Source:HGNC Symbol;Acc:HGNC:29931]	100.455	118.929	228.672	370.074	1.44989	7.6768	0.000211658	0.00215573	UP
ENSSSCG00000001869	PEAK1	pseudopodium enriched atypical kinase 1 [Source:HGNC Symbol;Acc:HGNC:29431]	113.532	119.298	48.5063	35.5882	-1.47525	6.32046	0.000212271	0.00216075	DOWN
ENSSSCG00000024775	HIST2H2AB	histone cluster 2 H2A family member b [Source:HGNC Symbol;Acc:HGNC:20508]	27.4283	14.3747	4.89139	4.58499	-2.14182	3.76473	0.000212514	0.002162	DOWN
ENSSSCG00000009898			153.112	127.529	44.0225	58.0765	-1.4535	6.59151	0.000212706	0.00216273	DOWN
ENSSSCG00000028538			199.636	189.083	62.7728	80.1281	-1.44025	7.06234	0.000212873	0.00216321	DOWN
ENSSSCG00000022830	KANSL1L	KAT8 regulatory NSL complex subunit 1 like [Source:HGNC Symbol;Acc:HGNC:26310]	112.143	240.438	70.9251	58.9498	-1.44306	6.92249	0.000213225	0.00216556	DOWN
ENSSSCG00000011133	PFKFB3	6-phosphofructo-2-kinase/fructose-2,6-biphosphatase 3 [Source:HGNC Symbol;Acc:HGNC:8874]	159.362	80.1051	26.0874	59.6048	-1.46629	6.35934	0.00021347	0.00216683	DOWN
ENSSSCG00000025117	ATN1	atrophin 1 [Source:HGNC Symbol;Acc:HGNC:3033]	52.6576	17.6919	10.1904	9.3883	-1.84813	4.53891	0.000213756	0.00216851	DOWN
ENSSSCG00000008935			0.462924	3.56296	15.4894	7.64164	2.49753	2.70002	0.000213938	0.00216914	UP
ENSSSCG00000023569	FBRSL1	fibrosin like 1 [Source:HGNC Symbol;Acc:HGNC:29308]	60.2959	22.7292	10.1904	13.9733	-1.76475	4.78594	0.000214364	0.00217223	DOWN
ENSSSCG00000016386			0.231462	2.70293	13.0437	6.11331	2.67598	2.3879	0.000215291	0.0021793	UP
ENSSSCG00000008621			38.7699	36.4896	11.4132	10.0433	-1.81501	4.63957	0.000215303	0.0021793	DOWN
ENSSSCG00000022140	TMPRSS11E	transmembrane protease, serine 11E [Source:HGNC Symbol;Acc:HGNC:24465]	0.231462	1.84291	9.78278	5.89498	2.8868	2.07799	0.000215568	0.00218075	UP
ENSSSCG00000025229			7.29106	7.98594	1.22285	0.654998	-3.08251	2.32301	0.000216327	0.0021872	DOWN
ENSSSCG00000028995	TLE2	transducin like enhancer of split 2 [Source:HGNC Symbol;Acc:HGNC:11838]	43.7464	23.835	11.8209	6.98664	-1.87203	4.48043	0.000216794	0.00219069	DOWN
ENSSSCG00000009608			0.231462	1.47433	8.15231	5.89498	3.01094	1.91545	0.000217992	0.00220156	UP
ENSSSCG00000013102	MS4A7	membrane spanning 4-domains A7 [Source:HGNC Symbol;Acc:HGNC:13378]	1.38877	4.79157	19.9732	10.48	2.28079	3.14913	0.000218644	0.0022069	UP
ENSSSCG00000012823	DKC1	dyskeratosis congenita 1, dyskerin [Source:HGNC Symbol;Acc:HGNC:2890]	88.0714	62.5361	126.768	277.937	1.42928	7.11898	0.00021917	0.00221097	UP
ENSSSCG00000026300			8.91129	4.42298	0.407616	0.873331	-3.23703	2.13609	0.000220061	0.00221872	DOWN
ENSSSCG00000014048	HK3	hexokinase 3 [Source:HGNC Symbol;Acc:HGNC:4925]	82.0533	48.0385	25.2722	18.1216	-1.59459	5.46203	0.000221539	0.00223237	DOWN
ENSSSCG00000016265			1.5045	3.68582	15.4894	11.3533	2.35642	2.96539	0.000222003	0.0022358	UP
ENSSSCG00000013131	OR4D6	olfactory receptor family 4 subfamily D member 6 [Source:HGNC Symbol;Acc:HGNC:15175]	0	0.368582	6.11424	1.52833	4.19801	0.833262	0.000222215	0.00223668	UP
ENSSSCG00000014131	SSBP2	single stranded DNA binding protein 2 [Source:HGNC Symbol;Acc:HGNC:15831]	49.8801	63.8875	24.8646	12.2266	-1.64172	5.2625	0.000222624	0.00223954	DOWN
ENSSSCG00000015116	MCAM	melanoma cell adhesion molecule [Source:HGNC Symbol;Acc:HGNC:6934]	135.174	100.377	33.0169	51.7448	-1.46499	6.33715	0.000223103	0.00224222	DOWN
ENSSSCG00000015177			0	0.737164	5.299	4.14832	3.61775	1.28881	0.000223294	0.00224222	UP
ENSSSCG00000001746			8.5641	16.5862	54.2129	29.9116	1.73209	4.75814	0.000223369	0.00224222	UP
ENSSSCG00000024655	PHB2	prohibitin 2 [Source:HGNC Symbol;Acc:HGNC:30306]	115.5	72.4878	217.667	290.164	1.43443	7.44287	0.000223387	0.00224222	UP
ENSSSCG00000010100	LRRC74B	leucine rich repeat containing 74B [Source:HGNC Symbol;Acc:HGNC:34301]	0.810118	1.84291	14.6742	3.71165	2.73778	2.28069	0.000223641	0.00224312	UP
ENSSSCG00000030002			14.0035	24.0807	59.9195	56.1115	1.6061	5.26443	0.000223726	0.00224312	UP
ENSSSCG00000026097	LAMP3	lysosomal associated membrane protein 3 [Source:HGNC Symbol;Acc:HGNC:14582]	0.578655	1.10575	11.4132	3.05666	3.03373	1.88041	0.000224001	0.00224462	UP
ENSSSCG00000001002			242.572	186.994	74.5937	84.0581	-1.4354	7.2074	0.000224644	0.00224875	DOWN
ENSSSCG00000005791			0	1.22861	9.78278	2.61999	3.26571	1.62168	0.000224663	0.00224875	UP
ENSSSCG00000021980			5.78655	16.0947	2.03808	1.52833	-2.6347	2.82658	0.000226808	0.00226896	DOWN
ENSSSCG00000014399	ARHGAP26	Rho GTPase activating protein 26 [Source:HGNC Symbol;Acc:HGNC:17073]	52.8891	35.7525	17.9351	9.16997	-1.73774	4.88908	0.00022734	0.00227302	DOWN
ENSSSCG00000006691	POLR3C	RNA polymerase III subunit C [Source:HGNC Symbol;Acc:HGNC:30076]	14.5821	22.7292	54.6205	59.1681	1.60935	5.23749	0.000227672	0.00227508	UP
ENSSSCG00000014959	PIWIL4	piwi like RNA-mediated gene silencing 4 [Source:HGNC Symbol;Acc:HGNC:18444]	29.5114	40.544	11.4132	8.29664	-1.84416	4.53417	0.000227931	0.00227641	DOWN
ENSSSCG00000023079	UTS2	urotensin-2 precursor [Source:RefSeq peptide;Acc:NP_999308]	0.115731	0.491443	5.299	3.49332	3.76292	1.15716	0.000228169	0.00227752	UP
ENSSSCG00000013100			1.04158	2.33435	14.6742	6.11331	2.58509	2.51675	0.000228504	0.00227848	UP
ENSSSCG00000025865			0.115731	0.368582	5.299	2.83832	3.94401	1.01278	0.000228518	0.00227848	UP
ENSSSCG00000010010			78.0028	67.8191	164.677	226.411	1.42454	7.06905	0.000230239	0.00229436	UP
ENSSSCG00000028274	FAM131B	family with sequence similarity 131 member B [Source:HGNC Symbol;Acc:HGNC:22202]	1.96743	2.45721	15.0818	9.16997	2.42955	2.79292	0.000233691	0.00232623	UP
ENSSSCG00000022762			0	0.614303	5.299	3.49332	3.75578	1.1582	0.000233695	0.00232623	UP
ENSSSCG00000003634	ADPRHL2	ADP-ribosylhydrolase like 2 [Source:HGNC Symbol;Acc:HGNC:21304]	14.4664	9.82885	22.8265	57.2032	1.73156	4.71382	0.000234416	0.00233191	UP
ENSSSCG00000013343	SLC17A6	solute carrier family 17 member 6 [Source:HGNC Symbol;Acc:HGNC:16703]	0.925849	1.72005	13.0437	5.02165	2.7254	2.28021	0.000234525	0.00233191	UP
ENSSSCG00000010992			0.347193	0.491443	7.7447	2.61999	3.52624	1.34722	0.000234821	0.00233356	UP
ENSSSCG00000028098			18.9799	10.0746	4.07616	1.74666	-2.3908	3.2399	0.000235024	0.0023343	DOWN
ENSSSCG00000017164	TIMP2	TIMP metallopeptidase inhibitor 2 [Source:HGNC Symbol;Acc:HGNC:11821]	239.332	144.73	60.7347	81.4381	-1.42966	7.04782	0.000235616	0.00233889	DOWN
ENSSSCG00000008340	ANTXR1	anthrax toxin receptor 1 [Source:HGNC Symbol;Acc:HGNC:21014]	179.036	136.375	70.9251	46.0682	-1.43737	6.76519	0.000236492	0.00234582	DOWN
ENSSSCG00000025657			6.01802	13.3918	2.44569	0.654998	-2.77793	2.66053	0.000236575	0.00234582	DOWN
ENSSSCG00000026876	ABHD12	abhydrolase domain containing 12 [Source:HGNC Symbol;Acc:HGNC:15868]	40.043	31.2066	8.55993	11.3533	-1.8225	4.55905	0.000237072	0.00234869	DOWN
ENSSSCG00000017015		arginine--tRNA ligase, cytoplasmic [Source:RefSeq peptide;Acc:NP_001231189]	34.8351	53.4444	89.2678	150.431	1.44502	6.35923	0.000237125	0.00234869	UP
ENSSSCG00000010332	PLAC9	placenta specific 9 [Source:HGNC Symbol;Acc:HGNC:19255]	38.307	51.6015	11.8209	15.2833	-1.71687	4.90785	0.00023736	0.00234972	DOWN
ENSSSCG00000013097			0.231462	0.860025	6.92947	4.36665	3.3153	1.55129	0.000237801	0.00235279	UP
ENSSSCG00000001256			0.231462	1.59719	8.55993	5.89498	2.95236	1.96112	0.000238085	0.00235374	UP
ENSSSCG00000025413			0.347193	2.21149	12.6361	5.02165	2.7468	2.24534	0.000238158	0.00235374	UP
ENSSSCG00000024355	AK2	adenylate kinase 2 [Source:HGNC Symbol;Acc:HGNC:362]	39.8115	31.8209	85.1917	112.878	1.46916	6.07592	0.000239291	0.00236364	UP
ENSSSCG00000026732			33.0991	3.80868	2.03808	5.67665	-2.17893	3.58417	0.000240029	0.00236963	DOWN
ENSSSCG00000006989			29.28	23.835	6.92947	6.54998	-1.97881	4.12192	0.000240477	0.00237275	DOWN
ENSSSCG00000003489	EMC1	ER membrane protein complex subunit 1 [Source:HGNC Symbol;Acc:HGNC:28957]	94.668	52.5844	22.0112	28.1649	-1.54516	5.64723	0.000241111	0.00237746	DOWN
ENSSSCG00000023084			0.462924	2.21149	9.78278	7.85997	2.70407	2.29927	0.000241219	0.00237746	UP
ENSSSCG00000006305	ADCY10	adenylate cyclase 10, soluble [Source:HGNC Symbol;Acc:HGNC:21285]	6.48094	9.82885	41.9844	18.5583	1.87547	4.23939	0.000241762	0.00238108	UP
ENSSSCG00000007994			35.1823	18.3062	7.33708	6.33165	-1.97504	4.13336	0.00024185	0.00238108	DOWN
ENSSSCG00000009585	GADD45G	growth arrest and DNA damage inducible gamma [Source:HGNC Symbol;Acc:HGNC:4097]	124.295	61.0617	13.8589	50.8715	-1.48866	5.98574	0.000242435	0.00238553	DOWN
ENSSSCG00000027792	C12orf45	chromosome 12 open reading frame 45 [Source:HGNC Symbol;Acc:HGNC:28628]	11.2259	12.6546	31.3864	47.8148	1.7351	4.68949	0.000244202	0.00240161	UP
ENSSSCG00000000614	GRIN2B	glutamate ionotropic receptor NMDA type subunit 2B [Source:HGNC Symbol;Acc:HGNC:4586]	0.810118	4.17726	17.9351	8.29664	2.37015	2.90608	0.00024435	0.00240175	UP
ENSSSCG00000008144	NCK2	NCK adaptor protein 2 [Source:HGNC Symbol;Acc:HGNC:7665]	48.0284	25.8007	4.07616	16.3749	-1.79052	4.6105	0.000245056	0.00240664	DOWN
ENSSSCG00000003805	PDE4B	cAMP-specific 3',5'-cyclic phosphodiesterase 4B isoform 1 [Source:RefSeq peptide;Acc:NP_001123491]	358.188	344.256	98.2354	157.854	-1.45223	7.90936	0.000245114	0.00240664	DOWN
ENSSSCG00000002292	PLEKHH1	pleckstrin homology, MyTH4 and FERM domain containing H1 [Source:HGNC Symbol;Acc:HGNC:17733]	82.9792	57.0073	29.3483	18.5583	-1.56083	5.57475	0.000246524	0.00241916	DOWN
ENSSSCG00000009722			20.4844	64.6247	14.2666	11.3533	-1.7403	4.82778	0.000246698	0.00241954	DOWN
ENSSSCG00000020757			39.9272	52.5844	15.897	12.6633	-1.7039	4.95372	0.000247275	0.00242304	DOWN
ENSSSCG00000010325			22.6833	30.838	9.37516	4.58499	-1.98013	4.1358	0.000247323	0.00242304	DOWN
ENSSSCG00000026526	CATSPER4	cation channel sperm associated 4 [Source:HGNC Symbol;Acc:HGNC:23220]	0.462924	1.47433	11.8209	3.49332	2.92417	1.98738	0.00024758	0.00242423	UP
ENSSSCG00000024953			3.3562	4.42298	13.4513	20.9599	2.15148	3.39925	0.000247958	0.00242467	UP
ENSSSCG00000027848			1.04158	2.94866	11.8209	10.48	2.47175	2.68494	0.000247964	0.00242467	UP
ENSSSCG00000023242			16.6653	15.1119	4.48377	2.18333	-2.30987	3.36983	0.000248028	0.00242467	DOWN
ENSSSCG00000016383			1.5045	5.89731	23.2341	10.9166	2.18553	3.3326	0.000248234	0.00242537	UP
ENSSSCG00000003861			11.3416	12.4089	41.5768	37.7715	1.73703	4.68148	0.000248865	0.00243021	UP
ENSSSCG00000028162			31.826	37.1039	11.4132	8.07831	-1.83845	4.51296	0.000250142	0.00244086	DOWN
ENSSSCG00000000921			115.963	142.273	45.653	49.1248	-1.4442	6.47533	0.000250296	0.00244086	DOWN
ENSSSCG00000017888	SLC13A5	solute carrier family 13 member 5 [Source:HGNC Symbol;Acc:HGNC:23089]	0.578655	2.08863	12.2285	5.67665	2.71007	2.28183	0.000250362	0.00244086	UP
ENSSSCG00000028912			41.2003	49.0214	14.2666	13.3183	-1.71102	4.91598	0.00025057	0.00244157	DOWN
ENSSSCG00000013472			29.8586	7.00306	2.85331	5.02165	-2.17789	3.58439	0.000251964	0.00245382	DOWN
ENSSSCG00000002425	PTPN21	protein tyrosine phosphatase, non-receptor type 21 [Source:HGNC Symbol;Acc:HGNC:9651]	92.4691	83.791	35.4626	27.0732	-1.50151	5.91634	0.000252275	0.00245494	DOWN
ENSSSCG00000028182			181.466	248.424	68.8871	91.0447	-1.42294	7.2114	0.000252429	0.00245494	DOWN
ENSSSCG00000000800	PUS7L	pseudouridylate synthase 7 like [Source:HGNC Symbol;Acc:HGNC:25276]	15.045	31.9438	66.4414	70.3031	1.54189	5.52001	0.000252488	0.00245494	UP
ENSSSCG00000016223	ACSL3	acyl-CoA synthetase long-chain family member 3 [Source:HGNC Symbol;Acc:HGNC:3570]	155.311	214.023	77.8546	60.0415	-1.42456	6.99425	0.000252635	0.00245505	DOWN
ENSSSCG00000007487	PFDN4	prefoldin subunit 4 [Source:HGNC Symbol;Acc:HGNC:8868]	17.1282	28.258	54.2129	78.1631	1.54859	5.47517	0.00025339	0.00246039	UP
ENSSSCG00000027494			47.5655	41.404	14.2666	12.8816	-1.71556	4.8957	0.000253458	0.00246039	DOWN
ENSSSCG00000010460	RPP30	ribonuclease P/MRP subunit p30 [Source:HGNC Symbol;Acc:HGNC:17688]	44.9037	63.519	141.443	149.121	1.42242	6.63977	0.000255487	0.00247875	UP
ENSSSCG00000016520	CREB3L2	cAMP responsive element binding protein 3 like 2 [Source:HGNC Symbol;Acc:HGNC:23720]	58.2127	38.5782	18.7503	11.79	-1.68238	5.02404	0.000256425	0.00248651	DOWN
ENSSSCG00000023179			44.6722	35.261	8.15231	15.065	-1.75359	4.73287	0.000256853	0.00248932	DOWN
ENSSSCG00000005662	SPOUT1	SPOUT domain containing methyltransferase 1 [Source:HGNC Symbol;Acc:HGNC:26933]	8.21691	6.51161	20.7884	33.8416	1.89714	4.11884	0.000258712	0.00250494	UP
ENSSSCG00000029462			8.33264	14.129	2.03808	1.74666	-2.57247	2.86823	0.000258743	0.00250494	DOWN
ENSSSCG00000007008	ADAM18	ADAM metallopeptidase domain 18 [Source:HGNC Symbol;Acc:HGNC:196]	0.347193	1.84291	13.0437	3.27499	2.8409	2.08556	0.000259137	0.0025074	UP
ENSSSCG00000011534	BHLHE40	basic helix-loop-helix family member e40 [Source:HGNC Symbol;Acc:HGNC:1046]	106.936	70.7677	28.1255	34.7149	-1.49374	5.92799	0.00025989	0.00251334	DOWN
ENSSSCG00000010811			93.9736	117.086	31.794	44.3215	-1.46334	6.18079	0.000260355	0.00251625	DOWN
ENSSSCG00000029363	TMEM252	transmembrane protein 252 [Source:HGNC Symbol;Acc:HGNC:28537]	0.231462	1.35147	10.1904	3.49332	3.05333	1.81231	0.000260471	0.00251625	UP
ENSSSCG00000007927	PPL	periplakin [Source:HGNC Symbol;Acc:HGNC:9273]	1.04158	3.80868	15.0818	10.2616	2.36983	2.87515	0.00026066	0.00251673	UP
ENSSSCG00000013094	DDB1	damage specific DNA binding protein 1 [Source:HGNC Symbol;Acc:HGNC:2717]	471.141	453.602	145.926	186.456	-1.47478	8.29939	0.000260922	0.00251785	DOWN
ENSSSCG00000021634	PPP1R8	protein phosphatase 1, regulatory (inhibitor) subunit 8 [Source:RefSeq peptide;Acc:NP_001230343]	42.2418	49.6357	100.273	147.156	1.43187	6.40757	0.000261055	0.00251785	UP
ENSSSCG00000030735	CH242-227G20.2		0	0.614303	6.52185	2.40166	3.75524	1.1201	0.000262448	0.00252992	UP
ENSSSCG00000017459	KRT20	keratin 20 [Source:HGNC Symbol;Acc:HGNC:20412]	0.347193	2.33435	13.4513	4.58499	2.70664	2.27416	0.000262804	0.002532	UP
ENSSSCG00000013776	DDX39A	DExD-box helicase 39A [Source:HGNC Symbol;Acc:HGNC:17821]	86.6826	92.2684	184.242	292.347	1.41486	7.35733	0.000263124	0.00253373	UP
ENSSSCG00000022545	CALM3	calmodulin 2 (phosphorylase kinase, delta) [Source:HGNC Symbol;Acc:HGNC:1445]	229.958	199.403	74.5937	85.8047	-1.41867	7.21113	0.000263867	0.00253953	DOWN
ENSSSCG00000017649	SKA2	spindle and kinetochore associated complex subunit 2 [Source:HGNC Symbol;Acc:HGNC:28006]	6.94387	8.35452	30.9788	25.7633	1.88496	4.15848	0.000264784	0.00254639	UP
ENSSSCG00000030108			168.389	204.317	56.251	82.7481	-1.41749	7.00765	0.000265002	0.00254639	DOWN
ENSSSCG00000013556	ADGRE1	adhesion G protein-coupled receptor E1 [Source:HGNC Symbol;Acc:HGNC:3336]	6.48094	11.9175	42.392	23.1433	1.82076	4.3728	0.000265005	0.00254639	UP
ENSSSCG00000011553			110.986	76.0507	36.2778	30.7849	-1.48344	6.00521	0.000265794	0.00255262	DOWN
ENSSSCG00000007944			49.5329	18.7977	10.598	8.73331	-1.83041	4.50236	0.00026715	0.00256427	DOWN
ENSSSCG00000017561	ABCC3	ATP binding cassette subfamily C member 3 [Source:HGNC Symbol;Acc:HGNC:54]	109.945	106.766	40.7616	38.2082	-1.45736	6.22168	0.000269892	0.00258921	DOWN
ENSSSCG00000027783			0	1.10575	7.33708	3.92999	3.29551	1.53549	0.00027038	0.0025897	UP
ENSSSCG00000011039	SLC39A12	solute carrier family 39 member 12 [Source:HGNC Symbol;Acc:HGNC:20860]	0.578655	0.737164	8.15231	4.14832	3.16113	1.67319	0.000270394	0.0025897	UP
ENSSSCG00000023920			150.682	122.984	61.9576	39.9549	-1.4326	6.5632	0.000270556	0.0025897	DOWN
ENSSSCG00000021721			35.7609	28.0122	9.78278	7.85997	-1.86391	4.39889	0.00027057	0.0025897	DOWN
ENSSSCG00000006155	ZBTB10	zinc finger and BTB domain containing 10 [Source:HGNC Symbol;Acc:HGNC:30953]	309.349	385.045	101.496	153.706	-1.44098	7.89582	0.000270663	0.0025897	DOWN
ENSSSCG00000013536	ACSBG2	acyl-CoA synthetase bubblegum family member 2 [Source:HGNC Symbol;Acc:HGNC:24174]	0.347193	2.58007	11.8209	6.76831	2.64089	2.36262	0.000271106	0.00259257	UP
ENSSSCG00000025907	RIMKLB	ribosomal modification protein rimK like family member B [Source:HGNC Symbol;Acc:HGNC:29228]	24.1878	9.46027	2.85331	4.14832	-2.22742	3.45355	0.000271253	0.0025926	DOWN
ENSSSCG00000022880			13.1933	15.3576	40.354	50.2165	1.66773	4.89559	0.000272225	0.00260051	UP
ENSSSCG00000002326			0.462924	1.96577	10.598	6.11331	2.75114	2.189	0.000273856	0.00261451	UP
ENSSSCG00000023235			19.9057	15.849	4.89139	3.05666	-2.20279	3.54395	0.000273981	0.00261451	DOWN
ENSSSCG00000005784			7.0596	12.6546	1.22285	1.74666	-2.67178	2.68297	0.000275512	0.00262773	DOWN
ENSSSCG00000006350	FCGR2B		12.8462	7.86308	47.2834	24.2349	1.77336	4.50987	0.000277916	0.002648	UP
ENSSSCG00000025427	CU459197.4		441.283	381.605	141.443	158.509	-1.45516	8.13674	0.000277932	0.002648	DOWN
ENSSSCG00000007528	PHACTR3	phosphatase and actin regulator 3 [Source:HGNC Symbol;Acc:HGNC:15833]	0.578655	3.31724	14.6742	7.42331	2.47811	2.63764	0.000278697	0.00265389	UP
ENSSSCG00000009436	MTRF1	mitochondrial translational release factor 1 [Source:HGNC Symbol;Acc:HGNC:7469]	7.98544	10.4432	32.2016	32.5316	1.81104	4.37157	0.000278876	0.00265418	UP
ENSSSCG00000009179	MTTP		1.5045	6.26589	19.9732	14.6283	2.14561	3.37799	0.000279395	0.00265773	UP
ENSSSCG00000023621			31.826	23.0978	9.37516	5.23998	-1.94298	4.17833	0.000279604	0.0026583	DOWN
ENSSSCG00000004587	MYO1E	myosin IE [Source:HGNC Symbol;Acc:HGNC:7599]	337.472	462.079	121.469	170.518	-1.45103	8.09616	0.000280027	0.00266092	DOWN
ENSSSCG00000026551			27.8912	8.60025	2.85331	5.02165	-2.16324	3.57266	0.000281777	0.00267614	DOWN
ENSSSCG00000003849	MAGOH	mago homolog, exon junction complex core component [Source:HGNC Symbol;Acc:HGNC:6815]	15.8552	22.1149	53.3977	60.2598	1.58285	5.24319	0.00028196	0.00267646	UP
ENSSSCG00000017751	OMG	oligodendrocyte myelin glycoprotein [Source:HGNC Symbol;Acc:HGNC:8135]	0	0.368582	4.48377	2.61999	4.1223	0.826227	0.000282133	0.0026767	UP
ENSSSCG00000013302	CAT	catalase [Source:HGNC Symbol;Acc:HGNC:1516]	403.439	306.169	122.692	138.86	-1.43893	7.92795	0.000282374	0.00267758	DOWN
ENSSSCG00000023884			134.711	139.815	44.0225	57.8581	-1.42481	6.56748	0.00028293	0.00268143	DOWN
ENSSSCG00000015270	FMOD	fibromodulin [Source:HGNC Symbol;Acc:HGNC:3774]	150.566	107.38	58.289	37.7715	-1.4329	6.47851	0.000283312	0.00268364	DOWN
ENSSSCG00000020781			59.0229	96.9371	30.5712	24.2349	-1.51459	5.73836	0.000283923	0.00268651	DOWN
ENSSSCG00000024951			19.2114	6.38875	3.66854	1.31	-2.45484	3.06423	0.000283944	0.00268651	DOWN
ENSSSCG00000003306	HELZ2	helicase with zinc finger 2 [Source:HGNC Symbol;Acc:HGNC:30021]	0.694387	2.21149	11.4132	6.98664	2.63552	2.35283	0.000284063	0.00268651	UP
ENSSSCG00000022129	ARSE	arylsulfatase E (chondrodysplasia punctata 1) [Source:HGNC Symbol;Acc:HGNC:719]	33.6777	22.6064	5.70662	8.95164	-1.9116	4.21191	0.00028582	0.00270171	DOWN
ENSSSCG00000030568			33.3306	34.2781	8.96755	10.0433	-1.82201	4.48653	0.000286002	0.00270201	DOWN
ENSSSCG00000026239	VPS35	VPS35, retromer complex component [Source:HGNC Symbol;Acc:HGNC:13487]	108.209	135.638	342.397	313.089	1.42624	7.81222	0.000286328	0.00270367	UP
ENSSSCG00000015711	DPP10	dipeptidyl peptidase like 10 [Source:HGNC Symbol;Acc:HGNC:20823]	62.7262	38.7011	20.7884	12.0083	-1.64966	5.09796	0.000286632	0.0027047	DOWN
ENSSSCG00000027898		plasma membrane calcium-transporting ATPase 1 [Source:RefSeq peptide;Acc:NP_999517]	213.64	199.157	78.2622	77.0714	-1.41002	7.15729	0.000286736	0.0027047	DOWN
ENSSSCG00000017667	PTRH2	peptidyl-tRNA hydrolase 2 [Source:HGNC Symbol;Acc:HGNC:24265]	8.5641	12.4089	20.7884	49.5615	1.75932	4.52196	0.000287311	0.0027087	UP
ENSSSCG00000009320	FLT1	fms related tyrosine kinase 1 [Source:HGNC Symbol;Acc:HGNC:3763]	59.6015	91.7769	27.3103	25.5449	-1.5191	5.69405	0.00028799	0.00271368	DOWN
ENSSSCG00000027175	HPRT1	hypoxanthine phosphoribosyltransferase 1 [Source:HGNC Symbol;Acc:HGNC:5157]	49.4172	89.6883	24.4569	23.3616	-1.54089	5.56821	0.000288417	0.00271628	DOWN
ENSSSCG00000003845			0.925849	2.70293	17.1199	4.36665	2.51915	2.55322	0.00028951	0.00272514	UP
ENSSSCG00000030443	ASUN	cell cycle regulator Mat89Bb homolog [Source:RefSeq peptide;Acc:NP_001230524]	31.9418	59.8331	113.317	132.31	1.42156	6.39834	0.00029093	0.00273709	UP
ENSSSCG00000011078	ARMC3	armadillo repeat containing 3 [Source:HGNC Symbol;Acc:HGNC:30964]	0.231462	4.0544	16.7122	6.76831	2.42549	2.72538	0.000292127	0.00274691	UP
ENSSSCG00000017007	C5orf58	chromosome 5 open reading frame 58 [Source:HGNC Symbol;Acc:HGNC:37272]	3.12474	12.2861	0.815231	1.09166	-2.94685	2.33705	0.000293927	0.00276239	DOWN
ENSSSCG00000013690			0	0.614303	6.92947	1.96499	3.74221	1.09378	0.00029524	0.00277329	UP
ENSSSCG00000002520	SLC25A29	solute carrier family 25 member 29 [Source:HGNC Symbol;Acc:HGNC:20116]	113.995	90.6712	21.196	52.6182	-1.45131	6.1381	0.000295499	0.00277427	DOWN
ENSSSCG00000027226			36.2238	35.0153	9.78278	10.6983	-1.79168	4.56612	0.000296042	0.00277792	DOWN
ENSSSCG00000016784	ANKH	ANKH inorganic pyrophosphate transport regulator [Source:HGNC Symbol;Acc:HGNC:15492]	37.1497	43.4927	8.55993	15.2833	-1.72966	4.75031	0.000296354	0.0027794	DOWN
ENSSSCG00000018080	ATP8	ATP synthase protein 8 [Source:UniProtKB/Swiss-Prot;Acc:Q35914]	15.6237	10.3203	34.2397	49.1248	1.68745	4.77361	0.000296888	0.00278296	UP
ENSSSCG00000016689	TRIL	TLR4 interactor with leucine rich repeats [Source:HGNC Symbol;Acc:HGNC:22200]	14.1192	8.84597	2.03808	1.96499	-2.51243	2.906	0.000298616	0.0027977	DOWN
ENSSSCG00000029507	RASGEF1B	ras-GEF domain-containing family member 1B [Source:RefSeq peptide;Acc:NP_001182296]	117.004	101.483	31.3864	48.4698	-1.44231	6.23549	0.000299668	0.00280609	DOWN
ENSSSCG00000015584	PROX1	prospero homeobox 1 [Source:HGNC Symbol;Acc:HGNC:9459]	56.2453	23.2207	13.4513	10.48	-1.74218	4.73244	0.000300434	0.00281181	DOWN
ENSSSCG00000007486	CYP24A1	cytochrome P450 family 24 subfamily A member 1 [Source:HGNC Symbol;Acc:HGNC:2602]	0.347193	1.72005	11.0056	4.36665	2.84787	2.02468	0.00030136	0.00281901	UP
ENSSSCG00000001927	HEXA		313.747	323.861	80.3003	156.763	-1.42217	7.7778	0.000301755	0.00282117	DOWN
ENSSSCG00000029028	FGF23	fibroblast growth factor 23 [Source:HGNC Symbol;Acc:HGNC:3680]	0.347193	0.860025	6.92947	4.58499	3.20122	1.59733	0.000301905	0.00282117	UP
ENSSSCG00000009875	CFAP73	cilia and flagella associated protein 73 [Source:HGNC Symbol;Acc:HGNC:37100]	0.925849	0.860025	8.55993	5.45832	2.92621	1.91377	0.000302994	0.00282988	UP
ENSSSCG00000014294			0	0.491443	6.92947	1.31	3.92077	0.93872	0.000303991	0.00283772	UP
ENSSSCG00000008501	VIT	vitrin [Source:HGNC Symbol;Acc:HGNC:12697]	0.462924	1.59719	10.1904	5.02165	2.84264	2.02564	0.000305235	0.00284786	UP
ENSSSCG00000000206	FAIM2	Fas apoptotic inhibitory molecule 2 [Source:HGNC Symbol;Acc:HGNC:17067]	51.9633	38.3325	16.3046	12.0083	-1.68525	4.92451	0.000305559	0.00284792	DOWN
ENSSSCG00000023796	IL18BP	interleukin 18 binding protein [Source:HGNC Symbol;Acc:HGNC:5987]	58.5599	10.4432	4.07616	15.065	-1.78983	4.51696	0.000305631	0.00284792	DOWN
ENSSSCG00000010162	SLC35F3	solute carrier family 35 member F3 [Source:HGNC Symbol;Acc:HGNC:23616]	0.578655	2.70293	13.4513	6.33165	2.56034	2.45557	0.000305716	0.00284792	UP
ENSSSCG00000016417	RBM33	RNA binding motif protein 33 [Source:HGNC Symbol;Acc:HGNC:27223]	87.6084	47.1785	19.1579	26.8549	-1.5392	5.52249	0.000307084	0.00285918	DOWN
ENSSSCG00000022533			11.8046	15.6033	1.63046	3.49332	-2.34088	3.15704	0.000309739	0.00288241	DOWN
ENSSSCG00000008646	RNF144A	ring finger protein 144A [Source:HGNC Symbol;Acc:HGNC:20457]	35.6452	24.8179	6.52185	9.82497	-1.86154	4.32138	0.000310408	0.00288715	DOWN
ENSSSCG00000000263			48.0284	24.0807	8.55993	12.2266	-1.77506	4.58555	0.00031155	0.00289485	DOWN
ENSSSCG00000014157	NR2F1	nuclear receptor subfamily 2 group F member 1 [Source:HGNC Symbol;Acc:HGNC:7975]	56.824	29.6094	14.2666	12.445	-1.69912	4.85913	0.000311558	0.00289485	DOWN
ENSSSCG00000028974			22.1046	26.1693	6.52185	5.67665	-1.99006	3.98784	0.000312158	0.00289754	DOWN
ENSSSCG00000027684	TRIM63	E3 ubiquitin-protein ligase TRIM63 [Source:RefSeq peptide;Acc:NP_001171685]	0.231462	1.47433	7.33708	6.11331	2.95345	1.87351	0.000312169	0.00289754	UP
ENSSSCG00000020710			39.2328	42.5098	11.8209	12.8816	-1.72066	4.77411	0.000312867	0.00290204	DOWN
ENSSSCG00000003170	SLC17A7	solute carrier family 17 member 7 [Source:HGNC Symbol;Acc:HGNC:16704]	1.15731	1.10575	8.96755	6.76831	2.76458	2.11895	0.000313106	0.00290204	UP
ENSSSCG00000011800	FETUB	fetuin B [Source:HGNC Symbol;Acc:HGNC:3658]	0.578655	1.47433	11.4132	3.92999	2.84738	2.01216	0.000313137	0.00290204	UP
ENSSSCG00000013654	ICAM4	intercellular adhesion molecule 4 (Landsteiner-Wiener blood group) [Source:HGNC Symbol;Acc:HGNC:5347]	9.95287	2.8258	0.407616	0.873331	-3.17719	2.08817	0.000313858	0.00290722	DOWN
ENSSSCG00000023611			100.802	31.9438	25.6798	20.0866	-1.54398	5.50271	0.000315674	0.00292254	DOWN
ENSSSCG00000004565	CA12	carbonic anhydrase 12 [Source:HGNC Symbol;Acc:HGNC:1371]	1.04158	2.58007	11.4132	9.16997	2.49088	2.5592	0.000316105	0.00292503	UP
ENSSSCG00000000271	AMHR2	anti-Mullerian hormone receptor type 2 [Source:HGNC Symbol;Acc:HGNC:465]	31.9418	28.9951	8.96755	7.85997	-1.86155	4.33526	0.000316395	0.00292598	DOWN
ENSSSCG00000021886			17.8226	7.4945	2.03808	2.61999	-2.40768	3.04727	0.000316533	0.00292598	DOWN
ENSSSCG00000011951	NFKBIZ	NFKB inhibitor zeta [Source:HGNC Symbol;Acc:HGNC:29805]	424.502	289.337	130.845	134.493	-1.42747	7.93971	0.000316928	0.00292813	DOWN
ENSSSCG00000014422			21.2945	60.4474	20.7884	4.80332	-1.73327	4.77888	0.000317647	0.00293301	DOWN
ENSSSCG00000013501	CREB3L3	cAMP responsive element binding protein 3 like 3 [Source:HGNC Symbol;Acc:HGNC:18855]	1.38877	3.31724	15.0818	9.3883	2.35807	2.82122	0.00031789	0.00293301	UP
ENSSSCG00000016673	GHRHR	growth hormone-releasing hormone receptor precursor [Source:RefSeq peptide;Acc:NP_999200]	0.231462	1.22861	8.55993	4.14832	3.07037	1.72922	0.000317945	0.00293301	UP
ENSSSCG00000010453	IFIT1	interferon induced protein with tetratricopeptide repeats 1 [Source:HGNC Symbol;Acc:HGNC:5407]	39.0014	119.789	23.2341	32.7499	-1.49328	5.76652	0.000318896	0.00293989	DOWN
ENSSSCG00000016256	SPHKAP	SPHK1 interactor, AKAP domain containing [Source:HGNC Symbol;Acc:HGNC:30619]	1.38877	4.91443	19.5656	10.2616	2.2224	3.13037	0.000319017	0.00293989	UP
ENSSSCG00000012329	PHF8	PHD finger protein 8 [Source:HGNC Symbol;Acc:HGNC:20672]	104.505	113.155	38.3159	41.9199	-1.43729	6.23257	0.00031935	0.00294145	DOWN
ENSSSCG00000000274	PCBP2	poly(rC) binding protein 2 [Source:HGNC Symbol;Acc:HGNC:8648]	378.441	301.991	103.942	149.558	-1.42171	7.87187	0.00032008	0.00294667	DOWN
ENSSSCG00000027890			32.6362	23.4664	7.33708	7.64164	-1.9	4.21201	0.000320811	0.00295189	DOWN
ENSSSCG00000001235	TRIM15	tripartite motif containing 15 [Source:HGNC Symbol;Acc:HGNC:16284]	27.1968	16.709	5.70662	5.02165	-2.03836	3.84946	0.000322294	0.0029637	DOWN
ENSSSCG00000024347			0.694387	2.58007	15.0818	4.80332	2.55938	2.44117	0.000322424	0.0029637	UP
ENSSSCG00000014019	MAML1	mastermind like transcriptional coactivator 1 [Source:HGNC Symbol;Acc:HGNC:13632]	165.495	154.682	55.0281	65.9365	-1.40121	6.79462	0.000323862	0.00297414	DOWN
ENSSSCG00000025712			8.5641	1.47433	0	0.654998	-3.57439	1.76466	0.00032389	0.00297414	DOWN
ENSSSCG00000003078	CEACAM19	carcinoembryonic antigen related cell adhesion molecule 19 [Source:HGNC Symbol;Acc:HGNC:31951]	0.115731	0.491443	5.70662	2.83832	3.71033	1.09379	0.00032445	0.00297776	UP
ENSSSCG00000004465			78.4657	31.3295	15.4894	20.5233	-1.5971	5.21801	0.000324898	0.00298036	DOWN
ENSSSCG00000013894	IL12RB1	interleukin 12 receptor subunit beta 1 [Source:HGNC Symbol;Acc:HGNC:5971]	1.62024	2.58007	16.7122	6.33165	2.41809	2.69504	0.000325189	0.00298151	UP
ENSSSCG00000011178	CPNE4	copine 4 [Source:HGNC Symbol;Acc:HGNC:2317]	1.15731	4.30012	18.3427	8.73331	2.28655	2.97056	0.000327203	0.00299844	UP
ENSSSCG00000007583			11.2259	3.93154	0.815231	1.09166	-2.92664	2.32424	0.000329126	0.00301454	DOWN
ENSSSCG00000013146	FAM111A	family with sequence similarity 111 member A [Source:HGNC Symbol;Acc:HGNC:24725]	212.945	269.433	77.8546	104.8	-1.39775	7.38371	0.000330035	0.00302133	DOWN
ENSSSCG00000004166	AHI1	Abelson helper integration site 1 [Source:HGNC Symbol;Acc:HGNC:21575]	184.128	294.866	100.273	81.6564	-1.39849	7.37429	0.000330652	0.0030251	DOWN
ENSSSCG00000006788	ADORA3	adenosine A3 receptor [Source:HGNC Symbol;Acc:HGNC:268]	22.9148	11.5489	5.70662	2.18333	-2.19925	3.49818	0.000330783	0.0030251	DOWN
ENSSSCG00000024129	CYP4X1	cytochrome P450 family 4 subfamily X member 1 [Source:HGNC Symbol;Acc:HGNC:20244]	0.578655	2.08863	10.1904	6.98664	2.66251	2.25609	0.000330967	0.00302524	UP
ENSSSCG00000027283			216.649	265.01	63.5881	118.555	-1.39646	7.38135	0.000331723	0.00303061	DOWN
ENSSSCG00000004510	ACAA2	acetyl-CoA acyltransferase 2 [Source:HGNC Symbol;Acc:HGNC:83]	42.1261	65.8533	22.8265	13.1	-1.60712	5.19576	0.000332044	0.00303201	DOWN
ENSSSCG00000029425	MRPS18B	28S ribosomal protein S18b, mitochondrial [Source:UniProtKB/Swiss-Prot;Acc:Q767K8]	27.1968	32.0666	64.8109	98.468	1.46608	5.7998	0.000333252	0.0030415	UP
ENSSSCG00000004854			100.223	158.367	47.691	49.3432	-1.41295	6.48565	0.000333883	0.00304569	DOWN
ENSSSCG00000000891		leukotriene A-4 hydrolase [Source:RefSeq peptide;Acc:NP_001172061]	86.7983	119.298	289	253.921	1.39689	7.54823	0.00033405	0.00304569	UP
ENSSSCG00000003169	PIH1D1	PIH1 domain containing 1 [Source:HGNC Symbol;Acc:HGNC:26075]	26.0395	22.3606	59.5119	77.7264	1.50582	5.53712	0.000335304	0.00305558	UP
ENSSSCG00000004822			115.268	89.8111	31.794	43.4482	-1.43906	6.14627	0.000336064	0.00306096	DOWN
ENSSSCG00000016860			0.925849	1.84291	13.8589	4.14832	2.64972	2.27393	0.000338308	0.00307863	UP
ENSSSCG00000012896	NDUFV1	NADH:ubiquinone oxidoreductase core subunit V1 [Source:HGNC Symbol;Acc:HGNC:7716]	97.3298	55.533	19.1579	34.4966	-1.49342	5.71187	0.000338346	0.00307863	DOWN
ENSSSCG00000010060	UPB1	beta-ureidopropionase 1 [Source:HGNC Symbol;Acc:HGNC:16297]	0.347193	2.08863	8.96755	7.20498	2.71235	2.17239	0.000338588	0.00307927	UP
ENSSSCG00000030493			6.7124	12.5318	32.2016	33.6232	1.7742	4.4054	0.00033926	0.00308255	UP
ENSSSCG00000001819	MAN2A2	mannosidase alpha class 2A member 2 [Source:HGNC Symbol;Acc:HGNC:6825]	222.204	182.94	72.5556	81.6564	-1.39186	7.13507	0.000339291	0.00308255	DOWN
ENSSSCG00000030750	SLA-DQB2		7.17533	10.9346	2.85331	0.218333	-2.77451	2.57533	0.000342957	0.00311429	DOWN
ENSSSCG00000024160			0.231462	1.22861	5.299	6.76831	3.03235	1.74544	0.000344465	0.0031264	UP
ENSSSCG00000016117	CARF	calcium responsive transcription factor [Source:HGNC Symbol;Acc:HGNC:14435]	58.6757	143.256	42.7997	31.8766	-1.44115	6.12562	0.00034604	0.00313912	DOWN
ENSSSCG00000014438	PDE6A	phosphodiesterase 6A [Source:HGNC Symbol;Acc:HGNC:8785]	0.694387	1.96577	8.55993	8.29664	2.65006	2.25586	0.000346287	0.00313978	UP
ENSSSCG00000024813	MAP3K3	mitogen-activated protein kinase kinase kinase 3 [Source:HGNC Symbol;Acc:HGNC:6855]	98.6029	62.1675	27.3103	30.1299	-1.48164	5.78881	0.000346931	0.00314403	DOWN
ENSSSCG00000017430	EIF1	eukaryotic translation initiation factor 1 [Source:HGNC Symbol;Acc:HGNC:3249]	468.827	468.099	114.948	228.376	-1.44482	8.3258	0.000348704	0.0031585	DOWN
ENSSSCG00000003722	CDH2	cadherin 2 [Source:HGNC Symbol;Acc:HGNC:1759]	114.458	171.636	44.0225	63.9715	-1.3988	6.63323	0.000348959	0.00315923	DOWN
ENSSSCG00000016640	PPP1R3A	protein phosphatase 1 regulatory subunit 3A [Source:HGNC Symbol;Acc:HGNC:9291]	0	2.21149	9.78278	5.67665	2.77737	2.0723	0.000349605	0.00316348	UP
ENSSSCG00000017696	C17orf78	chromosome 17 open reading frame 78 [Source:HGNC Symbol;Acc:HGNC:26831]	0.115731	0.982885	8.55993	2.61999	3.27075	1.4799	0.000349992	0.0031654	UP
ENSSSCG00000006666	SV2A	synaptic vesicle glycoprotein 2A [Source:HGNC Symbol;Acc:HGNC:20566]	2.54608	5.16015	23.6417	10.48	2.12291	3.34211	0.000351705	0.00317929	UP
ENSSSCG00000017781	PIPOX	pipecolic acid and sarcosine oxidase [Source:HGNC Symbol;Acc:HGNC:17804]	0.115731	2.21149	11.0056	5.02165	2.74768	2.11222	0.000353057	0.00318992	UP
ENSSSCG00000007077	ESF1	ESF1 nucleolar pre-rRNA processing protein homolog [Source:HGNC Symbol;Acc:HGNC:15898]	36.6868	70.3992	128.807	151.523	1.38955	6.59787	0.000355317	0.00320872	UP
ENSSSCG00000024213			1.38877	4.54584	21.196	7.42331	2.23889	3.0488	0.000356447	0.00321587	UP
ENSSSCG00000030097			6.7124	11.6718	0.407616	2.18333	-2.65116	2.58924	0.000356466	0.00321587	DOWN
ENSSSCG00000015582			38.1913	26.415	8.96755	9.3883	-1.81085	4.42609	0.000356669	0.00321609	DOWN
ENSSSCG00000006525	MUC1	mucin 1, cell surface associated [Source:HGNC Symbol;Acc:HGNC:7508]	0.462924	0.245721	4.89139	3.92999	3.54585	1.20368	0.000358053	0.00322696	UP
[truncated: 2,906 more rows]
