# Supplementary material for: miR-205 Expression Elevated With EDS Treatment and Induced Leydig Cell Apoptosis by Targeting RAP2B via the PI3K/AKT Signaling Pathway
Source: Front Cell Dev Biol. 2020 Jun 9;8:448. doi: 10.3389/fcell.2020.00448 (PMC7300349; doi:10.3389/fcell.2020.00448)
Supplement: TABLE S4 — GO terms of DEGs between the EDS-treated group and primary group. [file Table_4.XLSX]

## Sheet: biological process
Table S4. GO terms of DEGs between the EDS-treated group and primary group.
GOID	GOTerm	Count	%	PValue	List Total	Pop Hits	Pop Total	Fold Enrichment	Benjamini	FDR	Gene_name
GO:0006508	proteolysis	42	1.11111	2.27578e-05	2550	100	11368	1.87238	0.104768	0.0431738	ENSSSCG00000013091,PGA5,ENSSSCG00000013097,ENSSSCG00000013098,CAPN11,PPAG3,ENSSSCG00000003083,ENSSSCG00000016483,PRCP,ANPEP,PCOLCE,ENSSSCG00000013090,CFD,ENSSSCG00000000891,TPP1,CAPN12,CTSH,ENSSSCG00000011385,RHBDF2,ENSSSCG00000021265,CAPN1,MCT7,CAPN9,CLPX,PLG,FOLH1B,CBL,PGC,CAPNS2,PRSS16,ENSSSCG00000024781,RHBDF1,PROC,ENSSSCG00000022486,F9,ENSSSCG00000027430,MMP1,ENSSSCG00000006792,PLAU,THOP1,RN…
GO:0007173	epidermal growth factor receptor signaling pathway	17	0.449735	3.89014e-05	2550	27	11368	2.80691	0.0902547	0.0737893	PTK2,CBL,FAM83A,GAB1,FAM83B,SRC,ENSSSCG00000003083,HBEGF,VIL1,PLCG1,ENSSSCG00000030641,ABL1,ENSSSCG00000022486,SOX9,ENSSSCG00000003731,TGFB1,AREG
GO:0042127	regulation of cell proliferation	47	1.24339	4.42863e-05	2550	119	11368	1.76074	0.0692733	0.0839994	BID,BMX,TNFRSF1B,TGFB3,ABL2,SRC,JAK2,JUP,ENSSSCG00000005494,JAG2,TNFRSF11B,ENSSSCG00000000243,PPBP,TAL1,TFAP2C,TYK2,TFAP2A,NFKBIA,JUN,JAG1,PTK2,ENSSSCG00000010698,FANCA,CH242-363D24.1,EZH2,GRPR,CD40,BRAF,PLCD1,ENSSSCG00000030641,STYK1,CXCL10,DBH,ABL1,APOBEC1,RELT,SOX9,INHA,CDCA7,EGLN3,CXCL2,TBX19,AMCF-II,PF4,PLAU,FRK,TFAP2D
GO:0007155	cell adhesion	48	1.26984	0.000103095	2550	126	11368	1.6983	0.117806	0.19544	TLN1,PODXL,GRHL2,ENSSSCG00000028852,SRC,GP1BA,NLGN4X,CD47,ENSSSCG00000005494,CLDN11,TOR1A,COL5A1,ITGAV,ENSSSCG00000008254,THBS2,ADGRG1,CNTN5,ISLR,CTNNAL1,AOC3,POSTN,SHAS2,ENSSSCG00000008250,CD44,HAPLN1,PTK2,MFGE8,COMP,HAS1,APP,ENSSSCG00000000712,B4GALT1,ENG,ENSSSCG00000030641,VCL,ICAM4,ICAM1,THY1,MPDZ,SPP1,NCAM1,NECTIN2,IBSP,RHOB,IGFBP7,CTGF,ZAN,BCAN
GO:2001238	positive regulation of extrinsic apoptotic signaling pathway	11	0.291005	0.000654664	2550	16	11368	3.0649	0.471089	1.23494	BID,PAK2,AGTR2,ITM2C,PDIA3,G0S2,TNFSF10,PML,DEDD2,RIPK1,CAV1
GO:0010634	positive regulation of epithelial cell migration	11	0.291005	0.00228813	2550	18	11368	2.72436	0.843806	4.25357	JUN,CTSH,INSL3,ENPP2,HDAC6,SOX9,HIF1A,SRC,RREB1,VIL1,PFN1
GO:0006954	inflammatory response	60	1.5873	0.00232211	2550	187	11368	1.43039	0.801125	4.31542	CCR1,MAPKAPK2,CCL21,CCL8,SPHK1,RELB,PTGFR,IL18,BDKRB1,COX2,ACKR1,CXCL10,TLR6,CCL17,IL10,IL20,IL19,CCL4,ANXA1,CCRL2,CCR7,CYP26B1,CALCA,TNFRSF1B,MMP25,TLR2,RELA,JAK2,GGT5,CYBB,CXCL12,AFAP1L2,ENSSSCG00000024408,TNFRSF11B,AGTR2,ENSSSCG00000000243,CH242-185F9.2,REL,PPBP,S1PR3,S100A12,HRH4,TGFB1,SCN9A,TLR10,NFKBIZ,EPHA2,CH242-363D24.1,CD40,CCL3L1,CXCR6,RELT,HYAL3,MS4A2,LIPA,CCL20,CXCL2,AMCF-II,PF4,PTGE…
GO:0051781	positive regulation of cell division	13	0.343915	0.00275506	2550	24	11368	2.41477	0.813074	5.10026	ENSSSCG00000020664,ENSSSCG00000016522,FGF1,ENSSSCG00000001695,ENSSSCG00000010698,TGFB3,IL1B2,PPBP,IL1B1,TAL1,TGFB1,IL1A,CAT
GO:0097191	extrinsic apoptotic signaling pathway	13	0.343915	0.00275506	2550	24	11368	2.41477	0.813074	5.10026	BID,SMAD3,TNFRSF1B,G0S2,IL33,KRT8,KRT18,INHBA,MLLT11,ACVR1B,TGFB1,PML,RIPK1
GO:2001237	negative regulation of extrinsic apoptotic signaling pathway	14	0.37037	0.00283538	2550	27	11368	2.31158	0.784377	5.24518	LMNA,HSF4,SIAH2,SRC,AR,ITGAV,IL4,LGALS3,RB1CC1,TCF7L2,IL19,HTT,NRP1,ACVR1
GO:0008203	cholesterol metabolic process	15	0.396825	0.00284323	2550	30	11368	2.22902	0.749585	5.25934	LCAT,STAR,LDLR,APP,CH25H,CAT,ANGPTL3,IL4,SOAT2,HNF1A,ENSSSCG00000021406,SCAP,NPC1,APOA4,LRP5
GO:0001525	angiogenesis	34	0.899471	0.00332806	2550	94	11368	1.61248	0.770937	6.12958	FGFR1,ENSSSCG00000001695,WASF2,EPHB3,ANGPT4,ANPEP,CALCRL,SERPINE1,ITGAV,TAL1,ADGRG1,ADAM8,CAV1,JUN,NOS3,FGF1,HOXA7,EPHB2,ENSSSCG00000010698,IL18,ANGPTL4,PNPLA6,MFGE8,PLCD1,EPAS1,ENG,ANXA2,MYH9,TMEM100,HIF1A,THY1,ROBO4,NRP1,CTGF
GO:0006955	immune response	62	1.64021	0.00365009	2550	198	11368	1.39595	0.772796	6.70344	EDA,CCR1,FASLG,IL12B,CD244,NFIL3,C8A,CCL21,IL7,ILF2,JUN,CCL8,MAP3K14,IL18,IL15,CXCL10,SLA-DRA,CCL17,ENSSSCG00000027885,IL10,SLA-DRB1,SLA-DQB1,IL20,CCL4,TNFSF10,SLA-DQA,IL19,OAS2,CCR7,ENPP2,SMAD3,TNFRSF1B,SLA-DMB,RFX1,CXCL12,C7,CTSH,TNFRSF11B,ENSSSCG00000000243,HLA-DMA,CH242-185F9.2,PPBP,TMP-CH242-74M17.2,LIF,IL21,CTSS,IL1A,TNFAIP3,C6,CH242-363D24.1,CD40,CTSW,TNFSF11,CCL3L1,IL1B2,RELT,IL1B1,MS4A2,…
GO:0033344	cholesterol efflux	11	0.291005	0.00386711	2550	19	11368	2.58097	0.765289	7.08828	ABCA1,ABCA5,SOAT2,ABCG4,SCARB1,NPC1,ABCG8,APOM,APOE,APOA5,APOA4
GO:0008285	negative regulation of cell proliferation	53	1.40212	0.00478408	2550	166	11368	1.42335	0.810956	8.69781	ENSSSCG00000014441,STAT3,HDAC4,ETV3,RAPGEF2,ENSSSCG00000021370,BECN1,TFAP2A,TES,JUN,NOTCH2,ENSSSCG00000001030,CDKN2B,TOB1,IRF1,CLMN,PIM2,B4GALT1,SLC9A3R1,ENSSSCG00000008893,P3H3,PTPRU,KLF13,JARID2,DRD2,GPR3,NPM1,HRG,PDCD5,BTG2,NDRG1,INHBA,FEZF1,LIF,ADGRG1,INPPL1,PML,TGFB1,RB1,AIMP2,IL1A,ENSSSCG00000030095,BTG1,NOS3,BNIPL,GPLD1,SPRY2,ENSSSCG00000030071,PROX1,P3H2,KAT2B,KLF4,DDR1
GO:0051091	positive regulation of sequence-specific DNA binding transcription factor activity	21	0.555556	0.005057	2550	51	11368	1.83566	0.806725	9.17173	JUN,SRF,ABRA,PHB2,ARID5B,FZD4,GTF2A2,ESR1,ENSSSCG00000024816,HDAC4,JUP,RGCC,EP300,IL4,IL10,PPRC1,CEBPB,ESR2,NDP,WNT2,LRP5
GO:1902476	chloride transmembrane transport	14	0.37037	0.00609915	2550	29	11368	2.15216	0.84424	10.9601	BEST2,ENSSSCG00000001711,ENSSSCG00000021813,ENSSSCG00000024666,CLCN1,SLC26A4,BEST4,SLC26A5,CLIC6,CLCN2,BEST3,SLC4A1,CLCA2,ENSSSCG00000008024
GO:0043086	negative regulation of catalytic activity	11	0.291005	0.006196	2550	20	11368	2.45192	0.831013	11.1246	CSN2,TIMP1,ANXA2,PPP1R14D,TIMP3,IL7,TIMP2,ICA,NQO1,PPP1R14B,ANXA1
GO:0045893	positive regulation of transcription DNA-templated	60	1.5873	0.00725017	2550	196	11368	1.36471	0.859969	12.8965	PTCH1,LHX5,MYC,KDM7A,STAT3,STAT1,NCOA1,ILF2,ENSSSCG00000021783,ZNF711,JUN,TP53INP2,IRF1,HNF1B,NR2F2,MLLT11,FOXN4,PTGES2,SOX11,ARHGEF11,MAPRE3,TGFB3,HMBOX1,NPM1,FZD4,ESR1,PPARD,GATA4,ENSSSCG00000000443,APBB1,AR,INHBA,AFAP1L2,AGTR2,FEZF1,LGR4,CEBPB,ANKRD49,TGFB1,ZFHX3,ENSSSCG00000030095,HINFP,BMP10,FOXN3,DYRK1B,ENSSSCG00000024816,SFRP1,NFE2L3,EGR2,NR1I2,KAT6B,HNF1A,AXIN1,FGF23,RNF10,ESR2,NDP,MAP3K2…
GO:0043691	reverse cholesterol transport	8	0.21164	0.00761711	2550	12	11368	2.97203	0.858724	13.5053	ABCA1,HNF1A,LCAT,SCARB1,APOM,APOE,APOA5,APOA4
GO:0030198	extracellular matrix organization	19	0.502646	0.0078305	2550	46	11368	1.84136	0.852139	13.8576	OLFML2A,RECK,EGFLAM,OLFML2B,EMILIN1,APP,B4GALT1,ERO1A,TNR,VIT,MMP9,POMT1,VWA1,ADAMTS20,SOX9,SERPINB5,IBSP,FBLN1,POSTN
GO:0007588	excretion	6	0.15873	0.0078634	2550	7	11368	3.82118	0.839287	13.9117	GRHPR,UMOD,KIRREL,AMN,ATP6V1B1,ABCG8
GO:0045944	positive regulation of transcription from RNA polymerase II promoter	120	3.1746	0.00854924	2550	436	11368	1.22698	0.850116	15.034	AHI1,ENSSSCG00000013742,AKIRIN2,STAT5A,SBNO2,HDAC4,CSRP3,OGT,ASXL1,TCF7L2,NCOA1,CREB3L1,NUFIP1,ENSSSCG00000003035,PCBP1,ETS1,SUPT5H,PRKDC,ARHGEF2,ENSSSCG00000006508,AGO2,SREBF2,PAX2,ENSSSCG00000017525,TNKS,NCK2,MYO6,NPAS4,HSPH1,SFRP2,ARRB1,ZFPM2,TAL1,ECD,PML,TGFB1,RB1,IL1A,TET3,DCN,ENSSSCG00000010698,ATXN7,PROX1,IL33,APP,MC1R,EGR2,PEG3,HIF1A,GATA6,ENSSSCG00000008624,TFR2,NFIB,RIPK1,WNT2,LUM,LRP5,…
GO:0038083	peptidyl-tyrosine autophosphorylation	13	0.343915	0.00902108	2550	27	11368	2.14646	0.852809	15.798	BMX,PTK2,ABL2,SRC,JAK2,JAK3,ENSSSCG00000030641,STYK1,ABL1,ROS1,TYK2,DDR1,FRK
GO:0030163	protein catabolic process	12	0.31746	0.00934219	2550	24	11368	2.22902	0.850709	16.3142	CLPX,ENSSSCG00000013091,PGA5,ENSSSCG00000013097,ENSSSCG00000027430,ENSSSCG00000013098,PPAG3,KLK4,UBR1,ENSSSCG00000013090,ENSSSCG00000006792,MMP20
GO:0030155	regulation of cell adhesion	12	0.31746	0.00934219	2550	24	11368	2.22902	0.850709	16.3142	PRLR,JAG2,ICAM1,PKD1,PPP1CB,SRF,ABL2,SOX9,JAK2,STAT5A,PML,ENSSSCG00000014422
GO:0007566	embryo implantation	11	0.291005	0.00948295	2550	21	11368	2.33516	0.8433	16.5395	PTGIS,MMP9,PRDM14,ITGAV,CALCA,POLR1B,RECK,LIF,EPO,DDR1,PPARD
GO:0010595	positive regulation of endothelial cell migration	11	0.291005	0.00948295	2550	21	11368	2.33516	0.8433	16.5395	FGF1,ENSSSCG00000001695,GPLD1,CCBE1,BCAS3,PROX1,BMPR2,ETS1,RHOB,ADGRA2,ROCK2
GO:0042541	hemoglobin biosynthetic process	5	0.132275	0.0103556	2550	5	11368	4.45804	0.857299	17.9238	INHBA,INHA,HIF1A,ALAS2,EPO
GO:0007156	homophilic cell adhesion via plasma membrane adhesion molecules	26	0.687831	0.0114234	2550	72	11368	1.60985	0.873729	19.588	PVRL1,CDH20,PCDH7,DCHS1,CDHR2,CDH11,CDH24,CDHR1,FAT2,DSG4,SDK2,ENSSSCG00000029771,CDH9,PCDH17,FAT1,DSG3,DSG1,ENSSSCG00000003726,PCDHB1,NECTIN2,ENSSSCG00000000672,ENSSSCG00000027494,KIRREL3,PCDH1,ENSSSCG00000003396,CDH16
GO:0035023	regulation of Rho protein signal transduction	20	0.529101	0.0115892	2550	51	11368	1.74825	0.867946	19.8434	RASGRF2,ARHGEF6,ENSSSCG00000022525,ENSSSCG00000023419,DNMBP,ENSSSCG00000010052,ENSSSCG00000025756,ARHGEF3,ARHGEF9,SOS2,RASGRF1,ENSSSCG00000002260,VAV2,ARHGEF2,ENSSSCG00000026863,ENSSSCG00000024603,ARHGEF11,ENSSSCG00000014822,PLEKHG3,ECT2L
GO:0050885	neuromuscular process controlling balance	13	0.343915	0.0126225	2550	28	11368	2.0698	0.88118	21.4187	TNR,ENSSSCG00000001711,MYH10,ABL1,NR4A3,ENSSSCG00000010052,ENSSSCG00000017393,GM2A,HEXA,HERC1,APP,JPH4,TPP1
GO:0001666	response to hypoxia	21	0.555556	0.013058	2550	55	11368	1.70216	0.881239	22.0737	NF1,RYR1,ENSSSCG00000001695,SMAD3,TGFB3,SRF,HSF4,SOD3,ALAS2,CHRNB2,EP300,PLOD1,EGLN3,SCAP,PML,RYR2,EPO,PLAU,NR4A2,PLAT,CAV1
GO:0016477	cell migration	31	0.820106	0.0133144	2550	91	11368	1.51867	0.877871	22.4569	FUT8,PODXL,NCK2,PSTPIP2,PTPRK,IL12B,ABL2,SRC,EPHB3,JAK2,PLCG1,JAK3,JUP,ITGAV,NFATC2,SDC4,FSCN3,CD248,ZRANB1,TGFB1,ENSSSCG00000003035,TYK2,ENSSSCG00000024527,CDC42BPB,STYK1,PEAK1,VAV2,SDC3,LCP1,CTGF,TNS3
GO:0030154	cell differentiation	39	1.03175	0.0137525	2550	121	11368	1.43689	0.878088	23.1077	ERF,ENSSSCG00000001695,MGP,ELF4,ABL2,ANPEP,ONECUT3,PPARD,MEA1,RGS20,JAG2,ETV3,ENSSSCG00000005715,PRRC2A,ELF1,ZFPM2,EXT2,CDC5L,TYK2,ETS1,NOTCH2,FGF1,PTK2,ANGPTL4,FOXN3,ELF5,ENSSSCG00000030641,STYK1,ABL1,SRA1,ETV6,PLAGL1,FOXN4,FOXO1,SH2B3,NHS,BAG6,CTGF,FRK
GO:0032868	response to insulin	11	0.291005	0.013948	2550	22	11368	2.22902	0.873801	23.3963	OGT,CRY1,SLC27A1,ENSSSCG00000022864,CITED1,PCK1,EGR1,INPPL1,SCAP,SESN3,CRY2
GO:0006919	activation of cysteine-type endopeptidase activity involved in apoptotic process	15	0.396825	0.01459	2550	35	11368	1.91059	0.87781	24.3373	BID,S100A8,SMAD3,FASLG,XDH,MTCH1,NOD1,MYC,ENSSSCG00000023342,CTSH,F3,STAT1,DIABLO,EGLN3,PML
GO:0006351	transcription DNA-templated	82	2.16931	0.0152141	2550	290	11368	1.26055	0.881178	25.2413	ZNF518B,BHLHE40,FASLG,CUX2,TXN,CREBZF,ENSSSCG00000005236,KLF9,ENSSSCG00000013742,LMCD1,MYC,STAT5A,STAT3,HDAC4,STAT1,SMAD7,MYBBP1A,ENSSSCG00000028786,ENSSSCG00000022626,TEAD1,NCOA1,ILF2,NR4A2,JUN,ENSSSCG00000011620,ABRA,TEAD3,HNF1B,NELFCD,NR2F2,SUPT5H,ENSSSCG00000008893,FOXN4,FOXP4,AGO2,ZNF232,ZNF770,PAX2,MAFF,SMAD3,ESRRB,ENSSSCG00000017366,TCEANC2,ESR1,ONECUT3,CNOT8,UIMC1,PPARD,PRKAA1,AR,ENSSSCG0…
GO:0042632	cholesterol homeostasis	14	0.37037	0.0158909	2550	32	11368	1.95039	0.885116	26.2102	MYLIP,LCAT,LDLR,ABCG8,APOE,EPHX2,ANGPTL3,SOAT2,SCARB1,NPC1,APOA5,APOA4,LRP5,CAV1
GO:0048844	artery morphogenesis	6	0.15873	0.0171087	2550	8	11368	3.34353	0.896491	27.9237	ANGPTL3,NF1,SMAD7,ENSSSCG00000010329,APOE,ENG
GO:0030036	actin cytoskeleton organization	24	0.634921	0.0171492	2550	67	11368	1.59691	0.890702	27.98	NUAK2,NF1,FOXJ1,WASF2,IQSEC3,ABL2,ENSSSCG00000010052,XIRP1,NISCH,SLC9A3R1,PFN1,MKL1,SSH1,CDC42EP2,DAAM2,ENSSSCG00000028695,DAAM1,XIRP2,ENSSSCG00000014822,PAK1,PFN2,FMNL2,ARHGAP26,ROCK2
GO:0035914	skeletal muscle cell differentiation	12	0.31746	0.0185577	2550	26	11368	2.05756	0.903262	29.9135	BCL9,CITED2,MAFF,HEYL,MEF2D,PLAGL1,EGR1,SOX11,RB1,ATF3,BTG2,EGR2
GO:0001889	liver development	12	0.31746	0.0185577	2550	26	11368	2.05756	0.903262	29.9135	JUN,JARID2,PRKCSH,ENSSSCG00000016393,NF1,CITED2,SMAD3,PKD1,HNF1A,RB1CC1,GATA6,GFER
GO:0030336	negative regulation of cell migration	17	0.449735	0.0198856	2550	43	11368	1.76248	0.913009	31.6911	NF1,DRD2,ARAP3,PLXNB3,RECK,PTPRK,NISCH,SFRP1,ENG,SLC9A3R1,SFRP2,STK24,ENSSSCG00000015645,THY1,ABHD6,PTPRU,RHOB
GO:0001894	tissue homeostasis	7	0.185185	0.0203931	2550	11	11368	2.83693	0.913172	32.3591	TP53INP2,SOX9,ACACA,RB1,GNAS,CTGF,COL11A2
GO:0007339	binding of sperm to zona pellucida	10	0.26455	0.0208812	2550	20	11368	2.22902	0.91313	32.9957	CRISP1,CCT3,CCT8,ZP2,HSP70.2,CLGN,FETUB,PCSK4,B4GALT1,ZAN
GO:0030168	platelet activation	10	0.26455	0.0208812	2550	20	11368	2.22902	0.91313	32.9957	ENSSSCG00000000243,SRF,FGB,F8,HRG,ADRA2B,ENSSSCG00000024314,ENSSSCG00000000712,PF4,TYRO3
GO:2000352	negative regulation of endothelial cell apoptotic process	9	0.238095	0.0215753	2550	17	11368	2.36014	0.915138	33.8914	ICAM1,IL4,TNFAIP3,ABL1,ANGPTL4,GAS6,SERPINE1,BRAF,TNIP2
GO:0006807	nitrogen compound metabolic process	8	0.21164	0.0215867	2550	14	11368	2.54745	0.910359	33.9059	PRKCSH,PKD1,ENSSSCG00000004180,UPB1,MYO1E,ARID5B,NIT1,TIPARP
GO:0042981	regulation of apoptotic process	36	0.952381	0.0216569	2550	113	11368	1.42026	0.906154	33.9959	MCL1,TNFRSF1B,TGFB3,NME1,BMP3,JAK2,MYC,ENSSSCG00000010949,RSL1D1,CIDEB,NME2,INHBA,PAK2,AGTR2,TNFRSF11B,BMP1,EGR1,PHLPP1,TGFB1,CH242-363D24.1,TRAF3,NOD1,BMP10,CIDEA,CD40,BCL2L13,PTGIS,DUSP1,SRA1,RELT,SOX9,INHA,BAG6,ROBO4,RASSF6,LRP5
GO:0016337	single organismal cell-cell adhesion	18	0.47619	0.0223397	2550	47	11368	1.70733	0.908231	34.8645	ENSSSCG00000027302,CTNND1,CD93,CDH24,GPA33,DSG4,MPZL2,ENSSSCG00000012012,ICAM4,ICAM1,TTYH1,PKD1,FAT1,KIRREL2,SOX9,ADAM8,KIRREL,VCAM1
GO:0000122	negative regulation of transcription from RNA polymerase II promoter	87	2.30159	0.0225574	2550	315	11368	1.23127	0.905646	35.1392	PTCH1,FOXJ1,TLE4,FASLG,TXN,ENSSSCG00000005236,ENSSSCG00000013742,ENSSSCG00000009761,LMCD1,MDM4,TFCP2L1,DUSP26,HIC1,HDAC4,ENSSSCG00000023747,SMAD7,ENSSSCG00000026778,ASXL1,NR4A3,TCF7L2,SNW1,BCOR,TFAP2A,CAV1,NR4A2,JUN,HOXA7,RELB,NIPBL,ENSSSCG00000004369,PLK3,HNF1B,ATN1,NR2F2,SUPT5H,EP300,CRY1,FST,SOX11,UHRF1,SIN3A,RREB1,GLIS2,FRK,ERF,CNOT1,SMAD3,FGFR1,RELA,RBL1,BMI1,UBE2I,ENSSSCG00000008898,ENSSSCG…
GO:0051603	proteolysis involved in cellular protein catabolic process	15	0.396825	0.0244876	2550	37	11368	1.80731	0.918876	37.5269	CLPX,ENSSSCG00000021340,CTSC,PSMB7,CTSW,ENSSSCG00000008867,CTSH,SCPEP1,PSMB1,ADAMTS7,CTSS,ENSSSCG00000026951,ENSSSCG00000027368,CTSZ,PSMA6
GO:0070098	chemokine-mediated signaling pathway	15	0.396825	0.0244876	2550	37	11368	1.80731	0.918876	37.5269	CCL8,ACKR1,CCL3L1,CXCL12,CXCL10,ENSSSCG00000000243,CCL17,CCL21,PPBP,CCL4,CXCL2,CCL20,AMCF-II,PF4,CCRL2
GO:0021952	central nervous system projection neuron axonogenesis	5	0.132275	0.0255511	2550	6	11368	3.71503	0.923371	38.8067	CHRNB2,EPHB2,EPHB3,DCX,NR4A2
GO:0001893	maternal placenta development	5	0.132275	0.0255511	2550	6	11368	3.71503	0.923371	38.8067	PRDX3,DAZAP1,BMPR2,STOX2,NR2F2
GO:0022407	regulation of cell-cell adhesion	5	0.132275	0.0255511	2550	6	11368	3.71503	0.923371	38.8067	PODXL,EPHA7,SRC,EPHB3,MINK1
GO:0007605	sensory perception of sound	22	0.582011	0.0257255	2550	62	11368	1.58188	0.920723	39.0141	ENSSSCG00000001711,LRIG1,FBXO11,NIPBL,FGFR1,SPRY2,MYO6,FZD4,KCNQ4,DNM1,CHD7,SLC9A3R1,SLC26A5,CHRNB2,MYO7A,ENSSSCG00000007838,STRC,CNTN5,HEXA,ATP6V1B1,OTOG,TFAP2A
GO:0045668	negative regulation of osteoblast differentiation	11	0.291005	0.0272927	2550	24	11368	2.04327	0.92854	40.8489	PTCH1,SMAD3,CITED1,FGF23,NOCT,TOB1,SFRP1,LRP5,HDAC4,OSTN,TWIST2
GO:0042787	protein ubiquitination involved in ubiquitin-dependent protein catabolic process	27	0.714286	0.0283427	2550	81	11368	1.48601	0.932043	42.0488	RNF144B,RNF145,DDB1,MYLIP,ENSSSCG00000016409,RNF122,DZIP3,SIAH2,ENSSSCG00000003083,ENSSSCG00000027446,KLHL20,RNF19B,RNF19A,HERC3,KLHL15,TRIM25,KLHL21,SYVN1,CBL,ABTB2,UBE2L5P,RMND5A,KBTBD4,GAN,CUL4A,RNF5,UBE3B
GO:0001649	osteoblast differentiation	21	0.555556	0.0288069	2550	59	11368	1.58676	0.931573	42.5718	NF1,EPHA2,DDX21,MEF2D,BMP3,TP53INP2,ITGA11,SEMA7A,MRC2,CCL3L1,SFRP1,RSL1D1,CAT,ADAR,LGR4,MYBBP1A,CYP24A1,MYOC,SPP1,ENSSSCG00000011704,IBSP
GO:0034097	response to cytokine	10	0.26455	0.0294298	2550	21	11368	2.12288	0.932126	43.2668	JUN,TIMP1,STAT1,MCL1,RELB,REL,SRF,TIMP2,RELA,COL3A1
GO:0071347	cellular response to interleukin-1	13	0.343915	0.0300445	2550	31	11368	1.8695	0.932606	43.9447	CCL8,PTGIS,CCL17,ADAMTS7,CCL21,CCL4,SOX9,HIF1A,HYAL3,CCL20,RC3H1,SFRP1,CCL3L1
GO:0009813	flavonoid biosynthetic process	6	0.15873	0.0314584	2550	9	11368	2.97203	0.937695	45.475	ENSSSCG00000030074,ENSSSCG00000016312,ENSSSCG00000016308,ENSSSCG00000024213,ENSSSCG00000008935,ENSSSCG00000027031
GO:0052696	flavonoid glucuronidation	6	0.15873	0.0314584	2550	9	11368	2.97203	0.937695	45.475	ENSSSCG00000030074,ENSSSCG00000016312,ENSSSCG00000016308,ENSSSCG00000024213,ENSSSCG00000008935,ENSSSCG00000027031
GO:0043277	apoptotic cell clearance	6	0.15873	0.0314584	2550	9	11368	2.97203	0.937695	45.475	ITGAV,TGM2,GAS6,PDIA6,TYRO3,RARA
GO:0060213	positive regulation of nuclear-transcribed mRNA poly(A) tail shortening	6	0.15873	0.0314584	2550	9	11368	2.97203	0.937695	45.475	CNOT1,TOB1,POLR2G,PABPC1,BTG2,AGO2
GO:0000288	nuclear-transcribed mRNA catabolic process deadenylation-dependent decay	6	0.15873	0.0314584	2550	9	11368	2.97203	0.937695	45.475	CNOT1,CNOT6L,ZFP36L1,ZFP36L2,RC3H1,CNOT8
GO:2000811	negative regulation of anoikis	6	0.15873	0.0314584	2550	9	11368	2.97203	0.937695	45.475	MCL1,ITGA5,PDK4,SRC,ENSSSCG00000005291,CAV1
GO:0009314	response to radiation	6	0.15873	0.0314584	2550	9	11368	2.97203	0.937695	45.475	JUN,TXN,MYC,PLK3,DCUN1D3,COL3A1
GO:0045599	negative regulation of fat cell differentiation	12	0.31746	0.0331969	2550	28	11368	1.91059	0.943882	47.3025	DDIT3,INSIG1,JAG1,CCDC85B,SMAD3,AXIN1,MMP11,ZFPM2,ASXL1,FOXO1,ENSSSCG00000011704,TGFB1
GO:0032922	circadian regulation of gene expression	14	0.37037	0.0345581	2550	35	11368	1.78322	0.947596	48.6926	BHLHE40,DRD2,RELB,NOCT,TOP1,CRY1,ENSSSCG00000008909,OGT,PPP1CB,LGR4,MYBBP1A,PML,CRY2,CIART
GO:0007179	transforming growth factor beta receptor signaling pathway	14	0.37037	0.0345581	2550	35	11368	1.78322	0.947596	48.6926	JUN,FUT8,CITED2,SMAD3,TGFB3,PTPRK,SRC,ENG,COL3A1,SMAD7,CITED1,TGFB1,PML,ACVR1
GO:0006457	protein folding	29	0.767196	0.0350796	2550	90	11368	1.43648	0.94731	49.216	ERP27,ERP29,TXN,DNAJB1,ENSSSCG00000002535,PPIL1,ENSSSCG00000023920,HSPA9,TBCD,PPIL3,DNAJB13,ENSSSCG00000008136,PDIA6,CLPX,CCT3,DNAJB4,CLGN,MKKS,TMX4,ENSSSCG00000007746,PPIH,PFDN6,ENSSSCG00000020808,ENSSSCG00000016945,CCT8,PDIA5,PDIA3,PFDN4,TXNL1
GO:0001764	neuron migration	19	0.502646	0.0362028	2550	53	11368	1.59817	0.949646	50.326	CHL1,TBX20,SRF,UNK,CCKAR,NR2F2,MKL1,FEZF1,MYH10,GFRA3,DRGX,PAX6,GAS6,ENSSSCG00000010914,SEMA6A,DCX,KIRREL3,KIAA0319,NR4A2
GO:1900747	negative regulation of vascular endothelial growth factor signaling pathway	4	0.10582	0.0374831	2550	4	11368	4.45804	0.952434	51.5633	DCN,XDH,HRG,ADGRA2
GO:0032819	positive regulation of natural killer cell proliferation	4	0.10582	0.0374831	2550	4	11368	4.45804	0.952434	51.5633	IL18,IL12B,CD244,IL15
GO:0007160	cell-matrix adhesion	17	0.449735	0.0377212	2550	46	11368	1.64754	0.951	51.7901	SNED1,EDA,SRF,ITGA11,COL3A1,ITGB2,ANGPTL3,ITGAV,ENSSSCG00000007838,NID2,COL5A3,BCAM,STRC,ENSSSCG00000015886,CTGF,VCAM1,ENSSSCG00000011850
GO:0009887	organ morphogenesis	13	0.343915	0.0385366	2550	32	11368	1.81108	0.951853	52.5594	ENSSSCG00000010698,GAMT,PNPLA6,TNFSF11,GATA4,SFTPB,CRKL,EP300,IL7,GATA6,GMNN,NRP1,E2F5
GO:0001569	patterning of blood vessels	10	0.26455	0.040148	2550	22	11368	2.02638	0.955557	54.0455	NRARP,TBX20,SRF,COL4A1,PLXND1,NRP1,ACVR1,ENG,RBM15,SFRP2
GO:0007420	brain development	18	0.47619	0.0406373	2550	50	11368	1.60489	0.955122	54.488	PTCH1,FOXJ1,SPHK1,DPYSL2,EPHA7,NIPBL,GRHL2,SMARCA1,C11orf63,ENSSSCG00000010052,BMI1,SLC23A1,PRKDC,UTP3,CITED1,APOD,COL4A1,BAG6
GO:0045444	fat cell differentiation	16	0.42328	0.0423432	2550	43	11368	1.65881	0.958742	55.9993	PDE6C,NIPBL,MKKS,ARID5B,ADGRF5,EGR2,SDF4,EP300,STEAP4,LRRC8C,NR4A3,TCF7L2,KLF4,SOCS1,NOC3L,NR4A2
GO:0097192	extrinsic apoptotic signaling pathway in absence of ligand	9	0.238095	0.0437879	2550	19	11368	2.1117	0.961222	57.2419	MCL1,IL4,ITGAV,BAG3,ENSSSCG00000001778,ENSSSCG00000003035,FOXO3,BAK1,IL1A
GO:0032496	response to lipopolysaccharide	24	0.634921	0.0459971	2550	73	11368	1.46566	0.965525	59.078	CCR7,PTGFR,TNFRSF1B,CH242-363D24.1,PALM3,NOCT,BDKRB1,ENSSSCG00000010052,CD40,ELANE,AKIRIN2,CXCL10,TNFRSF11B,PRDX3,ENSSSCG00000000243,CITED1,PPBP,RELT,CXCL2,AMCF-II,DUSP10,PTGER4,PF4,NFKBIA
GO:0008283	cell proliferation	30	0.793651	0.0466773	2550	96	11368	1.39314	0.965576	59.6281	ALKBH3,TBX20,SH2D2A,DAZAP1,GRHL2,TACC3,FAM83A,FBXL7,PAK1IP1,FAM83B,PIM1,ENSSSCG00000014441,MDM4,STAT3,BAK1,WDR12,MYH10,RASGRF1,GMNC,GLUL,TCF7L2,ECD,TYR,PPP1R8,PRKDC,SRA1,ZFP36L1,ROS1,PRDX1,LIPA
GO:0055010	ventricular cardiac muscle tissue morphogenesis	8	0.21164	0.0472781	2550	16	11368	2.22902	0.965426	60.1081	SMAD7,TNNT2,ENSSSCG00000010698,BMP10,PROX1,TNNI3,MYH7,TNNI1
GO:0048384	retinoic acid receptor signaling pathway	5	0.132275	0.0491348	2550	7	11368	3.18431	0.968282	61.5577	CYP26B1,SNW1,PML,ACTN4,KMT2E
GO:0061158	3'-UTR-mediated mRNA destabilization	5	0.132275	0.0491348	2550	7	11368	3.18431	0.968282	61.5577	ENSSSCG00000028056,ZFP36L1,ZFP36L2,RC3H1,ZFP36
GO:1900745	positive regulation of p38MAPK cascade	5	0.132275	0.0491348	2550	7	11368	3.18431	0.968282	61.5577	GADD45B,ARHGEF2,XDH,GADD45G,MAP3K3
GO:0090150	establishment of protein localization to membrane	5	0.132275	0.0491348	2550	7	11368	3.18431	0.968282	61.5577	BID,SYNE3,RAB11B,BRAF,NPC1
GO:0032355	response to estradiol	5	0.132275	0.0491348	2550	7	11368	3.18431	0.968282	61.5577	PTGFR,SOCS2,TGFB1,AREG,STAT3
GO:0032233	positive regulation of actin filament bundle assembly	5	0.132275	0.0491348	2550	7	11368	3.18431	0.968282	61.5577	SYNPO2,ENSSSCG00000008348,PFN2,VIL1,PFN1
GO:0045766	positive regulation of angiogenesis	22	0.582011	0.049749	2550	66	11368	1.48601	0.968146	62.0262	NOS3,FGF1,SPHK1,BTG1,ENSSSCG00000001695,C6,CCBE1,ANGPT4,SERPINE1,PLCG1,ENG,SFRP2,CTSH,F3,ANGPTL3,PTGIS,MTDH,HIF1A,GATA6,ALOX12,RHOB,IL1A
GO:0001895	retina homeostasis	7	0.185185	0.0501662	2550	13	11368	2.40048	0.967569	62.3413	RPE65,ACTG1,JCHAIN,TF,PRDX1,KRT1,LYZ
GO:1904874	positive regulation of telomerase RNA localization to Cajal body	7	0.185185	0.0501662	2550	13	11368	2.40048	0.967569	62.3413	NHP2,NOP10,DKC1,CCT3,CCT8,RUVBL2,NAF1
GO:0030502	negative regulation of bone mineralization	6	0.15873	0.051503	2550	10	11368	2.67482	0.969034	63.3344	CCR1,FGF23,SOX9,HIF1A,BCOR,AHSG
GO:0030574	collagen catabolic process	6	0.15873	0.051503	2550	10	11368	2.67482	0.969034	63.3344	MMP9,MMP11,MMP1,MMP16,CTSS,MRC2
GO:0048546	digestive tract morphogenesis	6	0.15873	0.051503	2550	10	11368	2.67482	0.969034	63.3344	ENSSSCG00000016393,HIF1A,EPHB3,VANGL2,SFRP1,SFRP2
GO:0002504	antigen processing and presentation of peptide or polysaccharide antigen via MHC class II	6	0.15873	0.051503	2550	10	11368	2.67482	0.969034	63.3344	SLA-DRA,HLA-DMA,SLA-DMB,SLA-DRB1,SLA-DQB1,SLA-DQA
GO:0007512	adult heart development	6	0.15873	0.051503	2550	10	11368	2.67482	0.969034	63.3344	MYH10,MEF2D,BMP10,MYH7,ADRA1A,CHD7
GO:0006915	apoptotic process	30	0.793651	0.0527887	2550	97	11368	1.37878	0.970296	64.266	FASLG,SIAH2,ENSSSCG00000023342,SFRP2,CIDEB,CTSH,STAT1,OGT,MAP3K8,ATCAY,DIABLO,BECN1,RB1,MAP3K1,EI24,RNF152,RFK,BNIPL,IRF1,CIDEA,VIL1,APP,STK24,ZFP36L1,EGLN3,FOXO1,ENSSSCG00000006507,EPO,RIPK1,CU633166.1
GO:0030199	collagen fibril organization	10	0.26455	0.0532203	2550	23	11368	1.93828	0.969783	64.5737	NF1,ANXA2,COL5A1,MMP11,ADAMTS2,PLOD3,FMOD,LUM,COL3A1,SFRP2
GO:0051897	positive regulation of protein kinase B signaling	15	0.396825	0.0578434	2550	41	11368	1.63099	0.976787	67.7159	SPRY2,SRC,HBEGF,PIK3R5,TNFSF11,MC1R,F3,MTDH,CCL21,MYOC,TCF7L2,ADAM8,GAS6,TGFB1,MST1R
GO:0046330	positive regulation of JNK cascade	13	0.343915	0.0602753	2550	34	11368	1.70454	0.979265	69.261	GADD45B,IL1B2,CCL21,RB1CC1,IL1B1,RASSF2,NOD1,GADD45G,MINK1,RIPK1,TPD52L1,IL1A,CTGF
GO:0050680	negative regulation of epithelial cell proliferation	13	0.343915	0.0602753	2550	34	11368	1.70454	0.979265	69.261	PTCH1,CDKN2B,SFRP1,KRT4,PPARD,SFRP2,AR,A4GNT,ENSSSCG00000011589,PAX6,SOX9,RB1,TGFB1
GO:0016525	negative regulation of angiogenesis	13	0.343915	0.0602753	2550	34	11368	1.70454	0.979265	69.261	RGCC,STAT1,NF1,ENSSSCG00000003604,EPHA2,DCN,THBS2,FASLG,COL4A2,HRG,ANGPT4,PML,ROCK2
GO:0007169	transmembrane receptor protein tyrosine kinase signaling pathway	17	0.449735	0.0649308	2550	49	11368	1.54667	0.983959	72.0255	BMX,AHI1,INSR,ABL2,JAK2,ENSSSCG00000014441,IGF1R,JAK3,STYK1,ABL1,ROS1,TYK2,DDR1,MST1R,INSRR,ENSSSCG00000022126,FRK
GO:0048008	platelet-derived growth factor receptor signaling pathway	8	0.21164	0.06527	2550	17	11368	2.0979	0.983477	72.2174	GAB1,MYO1E,ARID5B,SRC,CSRNP1,TIPARP,NRP1,PLAT
GO:0050727	regulation of inflammatory response	12	0.31746	0.067978	2550	31	11368	1.72569	0.985397	73.7056	TNFAIP3,S100A8,FANCA,BRD4,PIK3AP1,SEMA7A,AHSG,JAK2,SBNO2,GGT1,ENSSSCG00000017864,ANXA1
GO:0035019	somatic stem cell population maintenance	10	0.26455	0.0687768	2550	24	11368	1.85752	0.985387	74.1299	BCL9,VPS72,ZFP36L2,SOX9,VANGL2,CUL4A,BRAF,SFRP1,LRP5,ELF5
GO:0007266	Rho protein signal transduction	10	0.26455	0.0687768	2550	24	11368	1.85752	0.985387	74.1299	CDC42EP2,ADGRG1,VANGL2,CNKSR1,ARHGEF11,CTNNAL1,ENSSSCG00000021359,ENSSSCG00000008490,CDC42EP4,ROCK2
GO:0002548	monocyte chemotaxis	10	0.26455	0.0687768	2550	24	11368	1.85752	0.985387	74.1299	CCL8,CCL17,CALCA,CCL21,LGALS3,CCL4,CCL20,TNFSF11,CCL3L1,ANXA1
GO:0090263	positive regulation of canonical Wnt signaling pathway	15	0.396825	0.0695105	2550	42	11368	1.59216	0.985318	74.5139	TNKS,EDA,ENSSSCG00000010698,SRC,SFRP1,ENSSSCG00000007457,SFRP2,VPS35,NLE1,NRARP,LRRK2,LGR4,XIAP,WNT2,CAV1
GO:0050482	arachidonic acid secretion	7	0.185185	0.0716009	2550	14	11368	2.22902	0.986446	75.5787	DRD2,PLA2G3,PLA2G12B,ANXA1,OC90,PLA2G2F,ACE
GO:0060045	positive regulation of cardiac muscle cell proliferation	7	0.185185	0.0716009	2550	14	11368	2.22902	0.986446	75.5787	TBX20,FGFR1,ENSSSCG00000010698,ZFPM2,BMP10,GATA6,WNT2
GO:0021915	neural tube development	7	0.185185	0.0716009	2550	14	11368	2.22902	0.986446	75.5787	NF1,EPHA2,PKD1,GRHL2,DCHS1,ZFP36L1,PLOD3
GO:0007050	cell cycle arrest	16	0.42328	0.0731921	2550	46	11368	1.55062	0.987075	76.3608	NOTCH2,SMAD3,CDKN2B,GAS2L1,IL12B,IRF1,ERN1,DDIT3,INHBA,PKD1,MLF1,TCF7L2,ENSSSCG00000022111,TGFB1,RB1,PML
GO:0006338	chromatin remodeling	16	0.42328	0.0731921	2550	46	11368	1.55062	0.987075	76.3608	ENSSSCG00000011620,ENSSSCG00000004064,SMARCA1,TADA2A,MYC,ENSSSCG00000025003,RUVBL2,TOP1,KAT2B,CHD7,HDAC4,HNF1A,ENSSSCG00000022002,SOX9,ENSSSCG00000000382,PIH1D1
GO:0050729	positive regulation of inflammatory response	13	0.343915	0.073693	2550	35	11368	1.65584	0.986814	76.602	CCL8,ENSSSCG00000008909,S100A8,CCL4,TLR2,IL33,LDLR,STAT5A,TLR10,CCL3L1,ETS1,CD47,PTGER4
GO:0033209	tumor necrosis factor-mediated signaling pathway	9	0.238095	0.0772925	2550	21	11368	1.91059	0.988852	78.2683	STAT1,TXNDC17,TRAF3,ARHGEF2,JAK2,CD40,FOXO3,KRT8,KRT18
GO:0051290	protein heterotetramerization	6	0.15873	0.077428	2550	11	11368	2.43166	0.988362	78.3288	ANXA2,HIST1H3E,ENSSSCG00000025307,ENSSSCG00000027253,ENSSSCG00000029773,HIST1H4D
GO:0060749	mammary gland alveolus development	6	0.15873	0.077428	2550	11	11368	2.43166	0.988362	78.3288	PRLR,PHB2,TNFSF11,AREG,DDR1,AR
GO:0050790	regulation of catalytic activity	6	0.15873	0.077428	2550	11	11368	2.43166	0.988362	78.3288	ENSSSCG00000024666,RNF180,HIF1A,BECN1,ENSSSCG00000002535,AR
GO:0097193	intrinsic apoptotic signaling pathway	6	0.15873	0.077428	2550	11	11368	2.43166	0.988362	78.3288	LGALS12,HSF4,TP53BP2,MLLT11,MYC,PPP1R13B
GO:0051045	negative regulation of membrane protein ectodomain proteolysis	4	0.10582	0.0781743	2550	5	11368	3.56643	0.988294	78.659	TIMP1,TIMP3,IL10,TIMP2
GO:0090286	cytoskeletal anchoring at nuclear membrane	4	0.10582	0.0781743	2550	5	11368	3.56643	0.988294	78.659	SYNE3,SUN5,ENSSSCG00000007544,SUN3
GO:0006110	regulation of glycolytic process	4	0.10582	0.0781743	2550	5	11368	3.56643	0.988294	78.659	OGT,ENSSSCG00000022864,HIF1A,PGAM1
GO:0042773	ATP synthesis coupled electron transport	4	0.10582	0.0781743	2550	5	11368	3.56643	0.988294	78.659	ND4L,COX2,ND4,ND5
GO:0045580	regulation of T cell differentiation	4	0.10582	0.0781743	2550	5	11368	3.56643	0.988294	78.659	CYP26B1,ENSSSCG00000027885,PRELID1,IL15
GO:0009308	amine metabolic process	4	0.10582	0.0781743	2550	5	11368	3.56643	0.988294	78.659	CYP1A1,AOC1,AOC3,VCAM1
GO:0034372	very-low-density lipoprotein particle remodeling	4	0.10582	0.0781743	2550	5	11368	3.56643	0.988294	78.659	LCAT,APOE,APOA5,APOA4
GO:0010606	positive regulation of cytoplasmic mRNA processing body assembly	4	0.10582	0.0781743	2550	5	11368	3.56643	0.988294	78.659	CNOT1,CNOT6,CNOT6L,PAN2
GO:0031638	zymogen activation	4	0.10582	0.0781743	2550	5	11368	3.56643	0.988294	78.659	CTSH,F9,PRSS12,GGT1
GO:0050771	negative regulation of axonogenesis	4	0.10582	0.0781743	2550	5	11368	3.56643	0.988294	78.659	EPHB2,THY1,DAB1,SYNGAP1
GO:0045653	negative regulation of megakaryocyte differentiation	4	0.10582	0.0781743	2550	5	11368	3.56643	0.988294	78.659	ENSSSCG00000025307,ENSSSCG00000027253,ENSSSCG00000029773,HIST1H4D
GO:2000394	positive regulation of lamellipodium morphogenesis	4	0.10582	0.0781743	2550	5	11368	3.56643	0.988294	78.659	ENPP2,SRC,RREB1,VIL1
GO:0061029	eyelid development in camera-type eye	5	0.132275	0.0811609	2550	8	11368	2.78627	0.989679	79.9335	INHBA,JUN,SRF,SOX11,TFAP2A
GO:0045333	cellular respiration	5	0.132275	0.0811609	2550	8	11368	2.78627	0.989679	79.9335	ND1,NR4A3,FASTKD3,CYP1A2,SLC25A25
GO:0002227	innate immune response in mucosa	5	0.132275	0.0811609	2550	8	11368	2.78627	0.989679	79.9335	ENSSSCG00000001134,IL4,ENSSSCG00000026668,BPIFB1,APOA4
GO:0045671	negative regulation of osteoclast differentiation	5	0.132275	0.0811609	2550	8	11368	2.78627	0.989679	79.9335	UBASH3B,NF1,IL4,CCL3L1,SFRP1
GO:0008585	female gonad development	5	0.132275	0.0811609	2550	8	11368	2.78627	0.989679	79.9335	ZFP42,FANCA,ARID5B,TIPARP,SFRP1
GO:0040029	regulation of gene expression epigenetic	5	0.132275	0.0811609	2550	8	11368	2.78627	0.989679	79.9335	HDAC9,HDAC6,ENSSSCG00000017366,TFAP2C,HDAC4
GO:0031274	positive regulation of pseudopodium assembly	5	0.132275	0.0811609	2550	8	11368	2.78627	0.989679	79.9335	CCL21,CDC42EP2,ENSSSCG00000021359,ENSSSCG00000008490,CDC42EP4
GO:0030048	actin filament-based movement	5	0.132275	0.0811609	2550	8	11368	2.78627	0.989679	79.9335	MYH10,MYH9,WASF2,MYO7A,MYO6
GO:0000492	box C/D snoRNP assembly	5	0.132275	0.0811609	2550	8	11368	2.78627	0.989679	79.9335	ENSSSCG00000011620,ENSSSCG00000025003,NUFIP1,RUVBL2,PIH1D1
GO:0042438	melanin biosynthetic process	5	0.132275	0.0811609	2550	8	11368	2.78627	0.989679	79.9335	TYR,CITED1,TYRP1,TRPC1,MC1R
GO:0050710	negative regulation of cytokine secretion	5	0.132275	0.0811609	2550	8	11368	2.78627	0.989679	79.9335	RGCC,PDE6C,LGR4,PTGER4,LRRC32
GO:0050708	regulation of protein secretion	5	0.132275	0.0811609	2550	8	11368	2.78627	0.989679	79.9335	ENSSSCG00000004113,KRT20,RHBDF1,RHBDF2,ENSSSCG00000023920
GO:0001701	in utero embryonic development	35	0.925926	0.0838482	2550	121	11368	1.28952	0.99072	81.0183	PTCH1,MAFF,SMAD3,FGFR1,FOSL1,BMI1,PLOD3,PLCG1,AR,PRKCSH,TAPT1,JAG2,MYH10,ADAR,MYO1E,ZFPM2,ENSSSCG00000010329,RTCB,ACVR1,NOS3,ENSSSCG00000010698,C6,HINFP,ETNK2,CHD7,MYH9,TMEM100,ACVR1B,MIB1,GATA6,CUL4A,TANC2,SIN3A,WDTC1,ADD1
GO:0007595	lactation	8	0.21164	0.0868487	2550	18	11368	1.98135	0.99179	82.1638	CSN2,PRLR,OXTR,GHRHR,HIF1A,XDH,STAT5A,CAV1
GO:0045662	negative regulation of myoblast differentiation	8	0.21164	0.0868487	2550	18	11368	1.98135	0.99179	82.1638	DDIT3,CXCL10,CCL17,MBNL3,IL18,SOX9,TGFB1,PPARD
GO:0071560	cellular response to transforming growth factor beta stimulus	8	0.21164	0.0868487	2550	18	11368	1.98135	0.99179	82.1638	COL4A2,SOX9,CLEC3B,TGFB1,PDCD5,SFRP1,WNT2,CAV1
GO:0060349	bone morphogenesis	8	0.21164	0.0868487	2550	18	11368	1.98135	0.99179	82.1638	CYP26B1,CHSY1,CITED2,ENSSSCG00000010698,GLG1,TFAP2A,LRP5,SFRP2
GO:0030838	positive regulation of actin filament polymerization	10	0.26455	0.0868868	2550	25	11368	1.78322	0.991374	82.1779	NCK2,CCL21,CDC42EP2,KIRREL,PFN2,ENSSSCG00000021359,BAIAP2,ENSSSCG00000008490,CDC42EP4,PFN1
GO:0001570	vasculogenesis	13	0.343915	0.08888	2550	36	11368	1.60985	0.991896	82.9018	EPHA2,CITED2,FZD4,GJC1,TMEM100,CITED1,MYO1E,ZFPM2,ENSSSCG00000010329,ZFP36L1,TNNI3,TIPARP,CAV1
GO:0005975	carbohydrate metabolic process	31	0.820106	0.0922645	2550	106	11368	1.30377	0.992954	84.0676	LDHB,HHIP,GANAB,GLB1L,TALDO1,CHI3L2,GUSB,ENSSSCG00000005243,CHIA,CP,CHST7,B3GAT1,ENSSSCG00000022983,CHST2,LCTL,MAN2B2,ENSSSCG00000017864,GLA,ENSSSCG00000030013,ENSSSCG00000017156,MDH1B,ENSSSCG00000015472,B4GALT5,ENSSSCG00000023098,ENTPD1,HYAL3,HEXA,MGAT4C,KLB,GFPT2,LDHA
GO:0021766	hippocampus development	11	0.291005	0.0945894	2550	29	11368	1.69098	0.993484	84.8243	SRF,MKKS,LHX5,NR4A3,KCNA1,PTPRS,PLXNA3,DCX,KIRREL3,OGDH,BCAN
GO:0001503	ossification	11	0.291005	0.0945894	2550	29	11368	1.69098	0.993484	84.8243	MMP9,MGP,SOX9,RASSF2,SPP1,EXT2,AHSG,ATP6V1B1,IBSP,TNFSF11,CTGF
GO:0043154	negative regulation of cysteine-type endopeptidase activity involved in apoptotic process	11	0.291005	0.0945894	2550	29	11368	1.69098	0.993484	84.8243	MKL1,PAX2,DHCR24,LAMP3,RAG1,KLF4,SRC,SIAH2,VIL1,ARL6IP1,SFRP2
GO:0043473	pigmentation	7	0.185185	0.0974757	2550	15	11368	2.08042	0.994152	85.7165	NF1,TYR,EDA,DRD2,SZT2,MC1R,LYST
GO:0006695	cholesterol biosynthetic process	7	0.185185	0.0974757	2550	15	11368	2.08042	0.994152	85.7165	INSIG1,DHCR24,NPC1L1,APOE,APOA5,PRKAA1,APOA4
GO:0046677	response to antibiotic	7	0.185185	0.0974757	2550	15	11368	2.08042	0.994152	85.7165	AOC1,ZC3H8,PPP2CB,HYAL3,JAK2,ENSSSCG00000002535,AOC3
GO:0070059	intrinsic apoptotic signaling pathway in response to endoplasmic reticulum stress	7	0.185185	0.0974757	2550	15	11368	2.08042	0.994152	85.7165	DDIT3,ATP2A1,ERN1,PML,BAG6,ERO1A,BAK1
GO:0045786	negative regulation of cell cycle	7	0.185185	0.0974757	2550	15	11368	2.08042	0.994152	85.7165	INHBA,GPR3,PTPRK,GMNN,TGFB1,PPP1R13B,RHOB
GO:0016573	histone acetylation	7	0.185185	0.0974757	2550	15	11368	2.08042	0.994152	85.7165	ENSSSCG00000011620,HNF1A,TADA2A,ENSSSCG00000025003,NCOA1,BMI1,RUVBL2
GO:0018149	peptide cross-linking	7	0.185185	0.0974757	2550	15	11368	2.08042	0.994152	85.7165	TGM7,TGM2,ANXA1,COL3A1,DSP,EPB42,FN1
GO:0030890	positive regulation of B cell proliferation	9	0.238095	0.0985179	2550	22	11368	1.82374	0.994181	86.0262	CHRNB2,IL4,NFATC2,IL7,GPR183,IL21,BST1,CD40,BMI1
GO:0006749	glutathione metabolic process	9	0.238095	0.0985179	2550	22	11368	1.82374	0.994181	86.0262	ENSSSCG00000025781,GGT6,GSTA4,ENSSSCG00000001030,GSTO1,GGT5,ENSSSCG00000010064,GGT1,IDH1

## Sheet: molecular function
GOID	GOTerm	Count	%	PValue	List Total	Pop Hits	Pop Total	Fold Enrichment	Benjamini	FDR	Gene_name
GO:0005509	calcium ion binding	157	4.15344	1.71519e-07	2532	472	11048	1.45137	0.000246957	0.000283578	MGP,MACF1,CDHR2,SYT2,STIM1,CLEC3B,ITPR3,P4HTM,SLC25A25,ESYT2,SYT5,THBS2,HABP2,SCGN,BMP1,UMOD,CAPN1,ENSSSCG00000000672,EFCAB11,ENSSSCG00000007596,ASPN,EFHD2,CDH16,NOTCH2,SPARCL1,CDH20,CCBE1,CDHR1,ENSSSCG00000024781,ENSSSCG00000007457,PLCD1,SCUBE2,SYT10,ENSSSCG00000023098,F9,MMP27,SLC25A23,MMP16,MMP1,MMP3,FBLN5,RYR2,MMP12,LCP1,ADGRE1,ANXA1,MMP20,HPGDS,ENSSSCG00000022204,SNED1,PADI3,PADI1,RYR1,MEGF8…
GO:0005506	iron ion binding	49	1.2963	2.69828e-06	2532	113	11048	1.89207	0.00194088	0.00446106	CYP4A24,ENSSSCG00000022970,P4HTM,ENSSSCG00000013842,KDM7A,ENSSSCG00000016093,ALOX5,COX1,CYP4F22,CH25H,ENSSSCG00000011837,CYP2J34,PTGIS,EGLN3,P3H3,ALOX12,P4HA3,CYP2E1,CYP26B1,PHF8,OGFOD2,PPEF2,XDH,HBB,ENSSSCG00000023320,ENSSSCG00000014727,PLOD3,ENSSSCG00000023920,CYP19A1,ENSSSCG00000007978,P4HA2,HBM,PLOD1,ENSSSCG00000022092,CYP21A2,CYP2C42,SCD5,ENSSSCG00000003754,NOS3,TET3,CYP1A1,P3H2,FTL,ENSSSCG0…
GO:0008201	heparin binding	35	0.925926	0.000132561	2532	82	11048	1.86241	0.061651	0.218941	PTCH1,ENSSSCG00000016522,AOC1,FGFR1,ENSSSCG00000001695,REG4,HRG,CLEC3B,HBEGF,PDCD5,PCOLCE,APOE,FBN1,ENSSSCG00000020664,COL5A1,ENSSSCG00000000243,THBS2,COL5A3,ADGRG1,POSTN,CCL8,FGF1,BSP1,ELANE,COMP,LRPAP1,APP,FMOD,SFRP1,PRELP,CXCL10,APLP2,APOA5,PF4,CTGF
GO:0005198	structural molecule activity	43	1.13757	0.0004168	2532	113	11048	1.66039	0.13936	0.686883	LMNA,KRT31,KRT3,ENSSSCG00000028955,KRT4,JUP,SCARA3,CLDN11,ENSSSCG00000008254,ENSSSCG00000000245,KRT72,DES,CLDN25,CLDN6,OTOG,KRT74,ENSSSCG00000006474,CAV1,KRT20,ENSSSCG00000005994,COPG2,KRT39,SNTB2,ENSSSCG00000020838,KRT1,KRT8,CLDN16,KRT18,VCL,NEFM,CLDN5,CLDN8,KRT79,ENSSSCG00000017441,ENSSSCG00000000239,KRT26,ENSSSCG00000021755,KRT27,KRT28,CLDN4,ANXA1,ADD1,DSP
GO:0005096	GTPase activator activity	46	1.21693	0.000594674	2532	125	11048	1.60571	0.157446	0.978665	TBC1D8,ARHGAP1,ENSSSCG00000015671,ENSSSCG00000010052,ELMOD1,RGS1,ENSSSCG00000015499,TBC1D5,RGS8,ENSSSCG00000008490,SYNGAP1,ENSSSCG00000012982,TBC1D8B,CDC42EP4,RGS20,ENSSSCG00000015645,ENSSSCG00000004113,ARRB1,ENSSSCG00000017787,ENSSSCG00000009465,CDC42EP2,RAPGEF2,TBCD,AGAP3,ARHGAP31,ARHGAP26,RASAL1,JUN,NF1,ARAP3,ARAP2,RGS5,RGS4,ENSSSCG00000027890,ENSSSCG00000021359,SIPA1L1,ARHGAP21,RP2,LRRK2,TSC2…
GO:0020037	heme binding	40	1.0582	0.00082789	2532	106	11048	1.64655	0.180266	1.36001	CYP26B1,CYP4A24,ENSSSCG00000022970,SRC,HRG,HBB,ENSSSCG00000013842,JAK2,ENSSSCG00000023320,ENSSSCG00000014727,CYBB,CYP19A1,CYB5A,ENSSSCG00000007978,ENSSSCG00000029570,HBM,CYB5B,ENSSSCG00000020682,ENSSSCG00000022092,ENSSSCG00000021606,CYP21A2,CYP2C42,ENSSSCG00000003754,NOS3,COX1,CYP1A1,COX2,CYP4F22,AMBP,TDO2,STC2,CAT,CYP2J34,PTGIS,CYP24A1,ENSSSCG00000021406,CYP17A1,CYP1A2,CYP2B6,CYP2E1
GO:0005201	extracellular matrix structural constituent	15	0.396825	0.0015468	2532	28	11048	2.33751	0.272721	2.52688	HAPLN1,COL1A2,MGP,ENSSSCG00000025858,FBN1,COL3A1,FBN2,COL11A2,PRELP,TECTB,COL5A1,COL5A3,COL4A2,COL4A1,BCAN
GO:0044822	poly(A) RNA binding	182	4.81481	0.0026981	2532	659	11048	1.20505	0.385111	4.36858	MAK16,DKC1,DAZAP1,CHD3,MACF1,NME1,ENSSSCG00000003555,ATXN2L,PABPC1,FARSA,SNRPG,CDC42EP4,MKRN1,KRI1,SF1,MYBBP1A,FASTKD1,ENSSSCG00000021591,GRWD1,PSMC1,ENSSSCG00000025307,CDC5L,ZNF346,TRMT6,ILF2,ADARB2,SSB,PABPC4,RBM47,DDX21,FAM32A,WDR46,KRT18,SUPT5H,EXOSC9,CLNS1A,PRKDC,DDX52,MRPL20,PDIA3,FAM98A,RBM42,ATXN2,KRR1,DHX32,BCCIP,NHP2,RPS27L,DZIP3,SUGP2,MBNL3,NOC4L,MRTO4,NPM1,PTPN1,RALY,ACTN4,PNO1,USP36,…
GO:0050840	extracellular matrix binding	11	0.291005	0.00271529	2532	18	11048	2.66649	0.35276	4.39584	SPARCL1,DCN,OLFML2A,ITGAV,ENSSSCG00000017082,CD248,SPP1,ADGRG1,BGN,OLFML2B,ZAN
GO:0004222	metalloendopeptidase activity	34	0.899471	0.00391919	2532	93	11048	1.5952	0.431908	6.28618	MMP25,MEP1A,ENSSSCG00000002321,ENSSSCG00000002341,ENSSSCG00000002326,ECE1,ADAMTS20,ENSSSCG00000026659,ADAM33,BMP1,ADAM8,ADAMTS2,ENSSSCG00000009892,ADAMTS1,ADAMTS10,ADAM18,ENSSSCG00000007009,ADAM29,ADAMTS1,PHEX,MMP9,ADAMDEC1,ADAMTS4,ADAMTS7,MMP11,MMP27,MMP1,MMP16,ENSSSCG00000001767,MMP3,MMP12,ADAM12,THOP1,MMP20
GO:0031418	L-ascorbic acid binding	10	0.26455	0.00398401	2532	16	11048	2.72709	0.407014	6.38695	OGFOD2,P4HA2,PLOD1,EGLN3,P4HTM,P3H3,P4HA3,PLOD3,P3H2,ENSSSCG00000023920
GO:0005089	Rho guanyl-nucleotide exchange factor activity	20	0.529101	0.00406884	2532	46	11048	1.89711	0.386918	6.5187	RASGRF2,ARHGEF6,ENSSSCG00000022525,ENSSSCG00000023419,DNMBP,ENSSSCG00000010052,RGL2,ENSSSCG00000025756,ARHGEF3,ARHGEF9,SOS2,RASGRF1,VAV2,ARHGEF2,ENSSSCG00000026863,ENSSSCG00000024603,ARHGEF11,ENSSSCG00000014822,PLEKHG3,ECT2L
GO:0003774	motor activity	13	0.343915	0.00509373	2532	25	11048	2.26894	0.432021	8.09653	ENSSSCG00000000424,MYH15,ENSSSCG00000000413,MYO6,MYH1,MYO1D,ENSSSCG00000027341,MYH9,MYO7A,MYH2,MYO1E,ENSSSCG00000029441,MYH7
GO:0016504	peptidase activator activity	6	0.15873	0.00866811	2532	7	11048	3.74001	0.591582	13.4058	CLPX,FGL2,FBLN1,PCOLCE,CAV1,FN1
GO:0031490	chromatin DNA binding	16	0.42328	0.00929111	2532	36	11048	1.93927	0.591848	14.3012	JMJD1C,SMAD3,GRHL2,SRF,WBP2,EZH2,RUVBL2,FOXO3,ACTN4,STAT3,PRDM14,ENSSSCG00000008909,EP300,KDM3B,APEX1,RARA
GO:0004715	non-membrane spanning protein tyrosine kinase activity	15	0.396825	0.00983946	2532	33	11048	1.98334	0.589318	15.082	BMX,WEE1,PTK2,ABL2,SRC,JAK2,ENSSSCG00000003809,JAK3,STYK1,ENSSSCG00000030641,ABL1,PEAK1,WEE2,TYK2,FRK
GO:0003713	transcription coactivator activity	33	0.873016	0.0146143	2532	97	11048	1.48444	0.712649	21.6047	TAF10,ARL2BP,NPM1,MED14,ARID5B,TAF11,HCFC1,TADA2A,GATA4,FUS,JUP,MYOC,ASXL1,TAF7L,SNW1,ECD,NCOA1,ENSSSCG00000011704,TFAP2A,RARA,JUN,HINFP,GTF2A2,MED7,DYRK1B,KAT2B,MTDH,EP300,APEX1,ENSSSCG00000008624,MAML1,KMT2E,PHF2
GO:0008191	metalloendopeptidase inhibitor activity	6	0.15873	0.0187688	2532	8	11048	3.27251	0.780362	26.894	TIMP1,LXN,TIMP3,RECK,TIMP2,FETUB
GO:0004725	protein tyrosine phosphatase activity	25	0.661376	0.0197847	2532	70	11048	1.55834	0.780082	28.1353	UBASH3B,ENSSSCG00000023403,DUSP4,PTPRG,PTPN21,PTPRK,ENSSSCG00000010908,ENSSSCG00000015582,PTPN1,DUSP26,PTPN20,ENSSSCG00000028034,PTP4A2,DUSP1,SSH1,DUSP5,PTPN5,ENSSSCG00000009374,MTMR3,ENSSSCG00000010013,PTPRS,PTPRU,DUSP10,MTMR1,ENSSSCG00000005447
GO:0015020	glucuronosyltransferase activity	7	0.185185	0.0226202	2532	11	11048	2.77668	0.807442	31.4962	ENSSSCG00000030074,ENSSSCG00000016312,EXT2,ENSSSCG00000016308,ENSSSCG00000024213,ENSSSCG00000008935,ENSSSCG00000027031
GO:0005518	collagen binding	7	0.185185	0.0226202	2532	11	11048	2.77668	0.807442	31.4962	SPARCL1,DCN,ITGAV,ENSSSCG00000017082,PAK1,ENSSSCG00000000712,LUM
GO:0000979	RNA polymerase II core promoter sequence-specific DNA binding	15	0.396825	0.0228089	2532	36	11048	1.81806	0.794467	31.7145	HEYL,WBP2,TBR1,EZH2,RUVBL2,NFIL3,EP300,HNF1A,PAX6,TAL1,SOX11,GATA6,RREB1,TFAP2A,NR4A2
GO:0001972	retinoic acid binding	5	0.132275	0.0275818	2532	6	11048	3.63612	0.839702	37.0246	CYP26B1,SERPINA5,CRABP1,RARA,NR2F2
GO:0001786	phosphatidylserine binding	10	0.26455	0.0335204	2532	21	11048	2.07779	0.881714	43.0903	RPE65,SYT10,OSBPL5,MFGE8,GAS6,ENSSSCG00000026618,ENSSSCG00000017062,PLCD1,CPNE6,SYT5
GO:0008270	zinc ion binding	204	5.39683	0.0341941	2532	793	11048	1.12248	0.876008	43.7426	RNF122,CHD3,RNF19A,HDAC4,MKRN1,TRIM42,LONRF1,BMP1,MICAL3,ZNRD1,SEC23A,ENSSSCG00000028538,RNF152,NSD3,MIB2,MMP27,MMP16,MMP1,MMP3,MMP12,MMP20,RNPEPL1,PHF8,TNKS,MID1,DZIP3,RAG2,SNRPC,TRIM63,SIAH2,BMI1,ENSSSCG00000027159,PPARD,ADAMTS20,FBXO40,NR1I3,XIRP2,CA1,CA2,PML,ZFHX3,UBR1,MARCH6,ENSSSCG00000021354,PRICKLE2,ADAMTS1,NR1I2,APOBEC1,AICDA,TRIM10,TRIM15,PHC1,PHF2,ENSSSCG00000016461,LHX5,BHMT2,ENSSSCG0…
GO:0017127	cholesterol transporter activity	6	0.15873	0.034348	2532	9	11048	2.9089	0.866442	43.8907	ABCG4,STAR,ABCG8,APOE,APOA5,APOA4
GO:0004535	poly(A)-specific ribonuclease activity	6	0.15873	0.034348	2532	9	11048	2.9089	0.866442	43.8907	CNOT1,CNOT6,CNOT6L,NOCT,PAN2,CNOT8
GO:0004714	transmembrane receptor protein tyrosine kinase activity	8	0.21164	0.0365824	2532	15	11048	2.32712	0.873067	45.9991	ROS1,INSR,ENSSSCG00000014441,IGF1R,DDR1,MST1R,INSRR,ENSSSCG00000022126
GO:0051287	NAD binding	12	0.31746	0.0383847	2532	28	11048	1.87001	0.876005	47.6453	IDH3A,ENSSSCG00000000214,ENSSSCG00000016093,ENSSSCG00000005776,ENSSSCG00000000694,GRHPR,NDUFV1,PHGDH,SORD,PARP1,GAPDHS,IDH1
GO:0008046	axon guidance receptor activity	4	0.10582	0.0398012	2532	4	11048	4.36335	0.87616	48.9058	EPHB2,EPHA7,GFRA3,EPHB3
GO:0015485	cholesterol binding	11	0.291005	0.0418799	2532	25	11048	1.91987	0.88049	50.7042	PTCH1,SOAT2,APOD,OSBPL5,STAR,SCAP,PMP2,NPC1,APOE,APOA5,APOA4
GO:0004867	serine-type endopeptidase inhibitor activity	22	0.582011	0.0447555	2532	64	11048	1.4999	0.888955	53.0941	SERPING1,TFPI2,HRG,SERPINA5,SERPINB2,SERPINE1,AMBP,APP,ITIH1,ENSSSCG00000002341,ENSSSCG00000014422,COL6A3,ENSSSCG00000030371,CRIM1,WFDC8,SERPINA3-2,SERPINB1,ENSSSCG00000002486,ENSSSCG00000011129,SERPINB5,APLP2,A2M
GO:0004252	serine-type endopeptidase activity	36	0.952381	0.047402	2532	117	11048	1.34257	0.89521	55.197	PCSK1,CTSC,CORIN,TMPRSS9,ENSSSCG00000016483,PRSS54,CFD,TPP1,CTSH,ENSSSCG00000008929,MASP1,ENSSSCG00000011385,RHBDF2,ENSSSCG00000023520,ENSSSCG00000021265,HABP2,TMPRSS11D,MCT7,TMPRSS4,HTRA1,PLG,TMPRSS7,PRSS12,ENSSSCG00000023127,ELANE,KLK4,PCSK2,HTRA3,MMP9,RHBDF1,PROC,F9,CTRC,PCSK4,PLAU,PLAT
GO:0000989	transcription factor activity transcription factor binding	5	0.132275	0.0528001	2532	7	11048	3.11668	0.912929	59.2148	CRY1,ENSSSCG00000000426,ENSSSCG00000000411,FOXO1,MLXIP
GO:0000982	transcription factor activity RNA polymerase II core promoter proximal region sequence-specific binding	7	0.185185	0.0551169	2532	13	11048	2.3495	0.915746	60.8332	JUN,ENSSSCG00000008909,FOSL1,FOS,ATF3,ETS1,TFAP2A
GO:0031210	phosphatidylcholine binding	7	0.185185	0.0551169	2532	13	11048	2.3495	0.915746	60.8332	RPE65,NF1,JCHAIN,SERPINA5,APOA5,APOA4,ESYT2
GO:0000976	transcription regulatory region sequence-specific DNA binding	10	0.26455	0.0600277	2532	23	11048	1.89711	0.927332	64.0662	MKL1,JMJD1C,BAHD1,PSPC1,KDM3B,SOX11,SIN3A,CRY2,NFE2L3,GATA4
GO:0008009	chemokine activity	13	0.343915	0.069344	2532	34	11048	1.66834	0.948013	69.5223	CCL8,CCL3L1,CXCL12,CXCL10,ENSSSCG00000000243,CCL17,CCL21,PPBP,CCL4,CXCL2,CCL20,AMCF-II,PF4
GO:0005507	copper ion binding	16	0.42328	0.0722397	2532	45	11048	1.55141	0.950177	71.0529	TYR,GPC1,AOC1,COX2,SOD3,PRND,ENSSSCG00000016486,PAM,DBH,TYRP1,F8,CP,LOXL1,AOC3,APOA4,IL1A
GO:0005254	chloride channel activity	10	0.26455	0.0772032	2532	24	11048	1.81806	0.95615	73.5097	GABRG2,TTYH2,ENSSSCG00000001711,CLIC6,ENSSSCG00000021813,TTYH1,ENSSSCG00000024666,SLC26A4,BEST3,SLC26A5
GO:0005516	calmodulin binding	12	0.31746	0.0774518	2532	31	11048	1.68904	0.952873	73.6274	ENSSSCG00000027898,RYR1,NOS3,CNN1,MYH2,SLC9A1,MYH1,MYO6,MAPKAPK2,MYH7,DCX,ENSSSCG00000011867
GO:0008528	G-protein coupled peptide receptor activity	7	0.185185	0.078303	2532	14	11048	2.18167	0.950741	74.0268	MCHR2,KISS1R,CYSLTR1,GRPR,TSHR,FSHR,GPR37
GO:0045236	CXCR chemokine receptor binding	7	0.185185	0.078303	2532	14	11048	2.18167	0.950741	74.0268	CXCL10,ENSSSCG00000000243,PPBP,CXCL2,AMCF-II,PF4,CXCL12
GO:0000987	core promoter proximal region sequence-specific DNA binding	7	0.185185	0.078303	2532	14	11048	2.18167	0.950741	74.0268	PAX2,SMAD3,ENSSSCG00000005236,DMRTC2,KLF4,ENSSSCG00000025063,DMRTB1
GO:0004497	monooxygenase activity	15	0.396825	0.0807182	2532	42	11048	1.55834	0.951677	75.1294	CYP4A24,ENSSSCG00000022970,CYP1A1,ENSSSCG00000023508,FMO3,CYP4F22,ENSSSCG00000013842,CYP19A1,PTGIS,ENSSSCG00000022759,ENSSSCG00000022092,CYP1A2,CYP21A2,CYP2C42,ENSSSCG00000003754
GO:0004559	alpha-mannosidase activity	4	0.10582	0.082657	2532	5	11048	3.49068	0.95169	75.9826	ENSSSCG00000013720,MAN2C1,MAN2B2,MAN2A2
GO:0047372	acylglycerol lipase activity	4	0.10582	0.082657	2532	5	11048	3.49068	0.95169	75.9826	FAAH,MGLL,ABHD6,ABHD12
GO:0017154	semaphorin receptor activity	5	0.132275	0.0868314	2532	8	11048	2.72709	0.955592	77.7271	ENSSSCG00000015621,PLXNB3,PLXND1,PLXNA3,NRP1
GO:0031404	chloride ion binding	5	0.132275	0.0868314	2532	8	11048	2.72709	0.955592	77.7271	ENSSSCG00000023098,CLCN1,CLCN2,ENSSSCG00000008024,ACE
GO:0032454	histone demethylase activity (H3-K9 specific)	5	0.132275	0.0868314	2532	8	11048	2.72709	0.955592	77.7271	PHF8,JMJD1C,KDM3B,KDM7A,PHF2
GO:0004185	serine-type carboxypeptidase activity	5	0.132275	0.0868314	2532	8	11048	2.72709	0.955592	77.7271	SCPEP1,AEBP1,CPD,PRSS16,PRCP
GO:0005539	glycosaminoglycan binding	5	0.132275	0.0868314	2532	8	11048	2.72709	0.955592	77.7271	VIT,DCN,BGN,EGFLAM,ENG
GO:0017049	GTP-Rho binding	5	0.132275	0.0868314	2532	8	11048	2.72709	0.955592	77.7271	CDC42EP2,ENSSSCG00000022882,ENSSSCG00000021359,ENSSSCG00000008490,CDC42EP4
GO:0000146	microfilament motor activity	5	0.132275	0.0868314	2532	8	11048	2.72709	0.955592	77.7271	MYH10,MYH9,MYO7A,MYH7,MYO1C
GO:0042626	ATPase activity coupled to transmembrane movement of substances	14	0.37037	0.0903318	2532	39	11048	1.56633	0.958018	79.0974	ABCB8,ABCC2,TAP1,ABCG8,ABCD1,ENSSSCG00000017257,ENSSSCG00000008051,ABCA5,ABCB4,ABCB11,ENSSSCG00000007848,ABCC8,ENSSSCG00000007847,ABCC3
GO:0004872	receptor activity	22	0.582011	0.0915195	2532	69	11048	1.39121	0.95677	79.5441	PVRL1,NOTCH2,AOC1,ENSSSCG00000025176,IGSF1,MED14,CD244,NLGN4X,TLR2,SCARB2,CD40,ANTXRL,ITGB2,CD48,ENSSSCG00000021786,ENSSSCG00000030713,CD200R1,SV2A,NECTIN2,MED12,ENSSSCG00000015886,ENSSSCG00000001921
GO:0008237	metallopeptidase activity	8	0.21164	0.0955356	2532	18	11048	1.93927	0.959772	80.9889	MMP9,FOLH1B,COPS5,TIMP2,ANPEP,CNDP1,ACE,ENSSSCG00000000891

## Sheet: cellular component
GOID	GOTerm	Count	%	PValue	List Total	Pop Hits	Pop Total	Fold Enrichment	Benjamini	FDR	Gene_name
GO:0070062	extracellular exosome	480	12.6984	1.06018e-15	2839	1590	12833	1.3646	8.92619e-13	1.70974e-12	FUT8,FASLG,TPPP3,H2AFZ,ENSSSCG00000021370,FUCA1,ABHD6,AGRP,ENSSSCG00000021375,SPARCL1,COX2,LAMB2,MYO1D,PLCD1,SLC9A3R1,LRRK2,PDIA3,KRT79,A1BG,TNFSF10,SPP1,SCNN1G,PSMA3,FAH,ANXA1,PLAT,MEGF8,PTPRG,ATP6,HSPH1,NQO1,SLC4A1,FAM3C,PM20D2,ENSSSCG00000029515,PGC,COL14A1,TMEM106B,NUCB1,RUVBL2,ANTXR1,CES3,SDHB,ENSSSCG00000001134,PRDX1,APLP2,A2M,ACAA2,ENSSSCG00000003083,PPL,ENSSSCG00000029773,APOE,CFD,HGD,PSM…
GO:0005578	proteinaceous extracellular matrix	63	1.66667	7.29326e-09	2839	142	12833	2.00546	2.93189e-06	1.12025e-05	GPC1,OLFML2A,ENSSSCG00000017082,SFTPD,ENSSSCG00000025858,SFTPA1,COL6A3,ENSSSCG00000005494,TNR,TECTB,TIMP3,WNT8B,FBLN1,POSTN,ASPN,HAPLN1,ADAMTS1,SPARCL1,ZP2,ENSSSCG00000010283,ANGPTL4,CCBE1,BGN,FMOD,PRELP,TIMP1,ENSSSCG00000003603,ENAM,COL6A2,ADAMTS4,MMP1,AMBN,GLG1,MMP20,COL1A2,TIMP2,OLFML2B,GPC4,EMILIN1,ENSSSCG00000002341,FBN1,COL5A1,ADAMTS20,COL5A3,WNT3,COL4A1,ADAMTS2,TGFB1,FGF1,DCN,ADAMTS10,GPLD…
GO:0005615	extracellular space	227	6.00529	3.36476e-07	2839	762	12833	1.34658	9.01717e-05	0.00051683	FASLG,CLEC3B,HBEGF,BCHE,MUC13,TSKU,BMP1,AGRP,VCAM1,CCL8,SPARCL1,SPACA3,CCBE1,B4GALT1,IGFBP6,LRRK2,VWA1,ENSSSCG00000023098,CD59,F9,TNFSF10,F8,SPP1,IBSP,ANXA1,PLAT,ENSSSCG00000021340,DDB1,PPAG3,XDH,ENSSSCG00000016483,ENSSSCG00000000659,ADAMTS20,SERPINB1,IL21,CTSS,ENSSSCG00000029289,TTBK2,TGFB1,IL1A,ENSSSCG00000022143,ENSSSCG00000029515,DCN,PGC,COL14A1,BMP10,ELANE,NUCB1,IHH,SFRP1,APP,CES3,ENSSSCG000…
GO:0031012	extracellular matrix	41	1.08466	1.89526e-06	2839	90	12833	2.05923	0.000380875	0.0029111	MGP,MMP25,TGFB3,LTBP2,LMCD1,SOD3,AHSG,SERPINE1,PCOLCE,APOE,HIST1H4D,LTBP3,JUP,ENSSSCG00000005494,AEBP1,ADAMTS20,MYOC,LOXL1,HTRA1,ZP2,DCN,COL14A1,MFGE8,BGN,COMP,KRT1,ENSSSCG00000000712,FBN2,F3,EFEMP1,MMP9,ANXA2,LGALS3,MMP27,MMP16,MMP1,MMP3,IBSP,MMP12,NDP,IGFBP7
GO:0009986	cell surface	84	2.22222	9.18555e-05	2839	257	12833	1.47744	0.0146625	0.140998	PRLR,IGSF3,PTPRK,HBEGF,ENSSSCG00000014441,BMPR2,RGMA,TNR,HSPA2,ENSSSCG00000021786,SDC4,SCARB1,ADAM8,AOC3,MXRA8,FGFBP1,APOA4,NOTCH2,FGL2,TSPAN14,LMAN2,BGN,ABCC2,LDLR,GPA33,ENSSSCG00000007457,ADGRA2,ENSSSCG00000011837,CD59,ENSSSCG00000007838,PDIA3,ROS1,BCAM,STRC,SDC3,MST1R,DEFB125,PLAT,HHIP,ERP29,PHB2,CD93,ADGRF5,THBD,CORIN,FZD4,TLR2,NLGN4X,KRT4,ENSSSCG00000012012,PKD2L1,ANGPTL3,HLA-DMA,ITGAV,PCD1B…
GO:0072562	blood microparticle	27	0.714286	9.74274e-05	2839	58	12833	2.10426	0.0129711	0.149545	AFM,HRG,BCHE,AHSG,APOE,ENSSSCG00000011802,PFN1,C8A,HSPA2,TGFB1,SLC4A1,CP,APOA4,ACTG1,SERPING1,TF,ANGPTL4,AMBP,KRT1,ITIH1,FN1,JCHAIN,A1BG,GC,APOA5,A2M,EIF2A
GO:0005887	integral component of plasma membrane	194	5.13228	0.00011931	2839	690	12833	1.27091	0.013611	0.183105	EDA,ITPR3,ENSSSCG00000025713,HBEGF,ENSSSCG00000025105,ENSSSCG00000027898,SLC28A1,ENSSSCG00000021786,SLC22A7,SLC19A1,KCNJ1,SLC17A4,SLC17A1,ENSSSCG00000028537,ENSSSCG00000010992,PTGFR,SLC38A4,SLC6A1,SCNN1G,SEMA6A,CNGB3,GLRA4,KLB,UPK1A,HTR1D,INSRR,ENSSSCG00000001921,TNFRSF1B,SLC29A2,CD47,SLC7A14,ATP2A1,SLCO2B1,REEP2,MPZ,SLC4A1,SSPN,TRPC1,SHAS2,BOC,EPHA2,EPHB2,ENSSSCG00000024666,GLRA2,ABCA1,ENSSSCG00…
GO:0043231	intracellular membrane-bounded organelle	40	1.0582	0.000201963	2839	103	12833	1.75544	0.0200947	0.309768	PODXL,AHCYL2,CNOT1,ENSSSCG00000008834,PLCH1,ATP1A2,MITD1,ENSSSCG00000025713,ENSSSCG00000025105,SPTAN1,ENSSSCG00000017257,GUSB,ENSSSCG00000030074,ENSSSCG00000008051,EXOC2,ENSSSCG00000027898,PRRC2A,ENSSSCG00000011821,ATP13A5,COL4A2,ATP1A1,AP3S2,KISS1R,CYP1A1,DCP1B,CD40,ENSSSCG00000015273,GLRA1,SLC9A3R1,ABCA5,GFRA3,ATP1A3,CYP1A2,ENSSSCG00000007848,ENSSSCG00000007847,ENSSSCG00000024213,PPP6R2,RABEPK,…
GO:0005903	brush border	14	0.37037	0.00101097	2839	25	12833	2.53134	0.0863967	1.54164	VCL,ANKS4B,MYH10,SOAT2,MYH9,RALGDS,MYO1E,PDZD3,VIL1,MYO1C,LCTL,MYO1D,SLC15A1,ACTN4
GO:0009897	external side of plasma membrane	42	1.11111	0.00158584	2839	120	12833	1.58209	0.119797	2.40832	CCR7,CCR1,FASLG,ENSSSCG00000022246,CD244,ALCAM,SERPINA5,ANPEP,GPC4,CLPTM1,CXCL12,ECE1,CHRNB2,ITGAV,CD200R1,ITGA5,CD69,VCAM1,MCAM,MS4A1,IL12RB1,SEMA7A,MFGE8,CD40,CD83,LDLR,FCER1A,B4GALT1,GLRA1,ENG,CXCL10,ICAM1,CD48,IL4,GFRA3,SLA-DQA,LAMP1,MS4A2,TFR2,SCNN1G,ADGRE1,ACE
GO:0016459	myosin complex	14	0.37037	0.00249081	2839	27	12833	2.34384	0.166634	3.75824	ENSSSCG00000000424,MYH15,ENSSSCG00000000413,MYO6,MYO1D,ENSSSCG00000027341,MYL7,MYH9,MYO7A,MYH2,MYO1E,ENSSSCG00000029441,MYH7,DYNLL2
GO:0043198	dendritic shaft	7	0.185185	0.00523292	2839	9	12833	3.51575	0.296387	7.74274	SLC12A5,ARHGEF2,KIRREL,APP,JPH4,SYNGAP1,KIRREL3
GO:0000788	nuclear nucleosome	10	0.26455	0.00527933	2839	17	12833	2.65897	0.279184	7.80883	ENSSSCG00000001134,ENSSSCG00000024639,HIST1H2BN,ENSSSCG00000024116,HIST1H2BA,ENSSSCG00000026757,ENSSSCG00000026668,HIST1H3E,ENSSSCG00000021411,ENSSSCG00000027879
GO:0001725	stress fiber	13	0.343915	0.0055819	2839	26	12833	2.26013	0.274909	8.23862	ABLIM1,MYH10,MYH9,MYL9,GAS2L1,VANGL2,DAAM1,ENSSSCG00000005243,MYH7,SEPT9,LCP1,ACTN4,MST1R
GO:0005783	endoplasmic reticulum	101	2.67196	0.00722964	2839	362	12833	1.26118	0.322209	10.5465	ERP27,STIM1,BCHE,BAK1,CREB3L1,SV2A,FIBIN,ALG12,PDIA6,CPT1C,EI24,VCAM1,KCNG3,ZP2,ACSL3,LRPAP1,ENSSSCG00000007457,PTGIS,LRRK2,PDIA5,PDIA3,MLC1,RSAD2,P3H3,CREB3L2,ENSSSCG00000016522,NCK2,KSR1,ZDHHC12,ASNA1,CALCRL,PLOD3,PKD2L1,ENSSSCG00000023920,PLD4,PPP1R15A,P4HA2,ITGA5,TGM2,CPED1,SLC27A1,TMX4,ENSSSCG00000000712,P3H2,TPST2,CLDN8,DHCR24,MOGAT2,NPC1,TMEM132A,GANAB,ENSSSCG00000027860,ENSSSCG00000004830…
GO:0034707	chloride channel complex	9	0.238095	0.00805368	2839	15	12833	2.71215	0.333914	11.6802	TTYH2,ENSSSCG00000001711,BEST2,CLIC6,TTYH1,ENSSSCG00000024666,TTYH3,BEST3,BEST4
GO:0031090	organelle membrane	11	0.291005	0.00857835	2839	21	12833	2.36775	0.334659	12.3951	ENSSSCG00000006320,CYB5A,ENSSSCG00000022759,EPHX1,SPCS1,FMO3,FMO1,FAAH,CYP2E1,CYP21A2,CYP2C42
GO:0005925	focal adhesion	68	1.79894	0.00900937	2839	232	12833	1.3249	0.332518	12.9782	MRC2,PABPC1,AKAP12,NME2,PPP1CB,ENSSSCG00000017787,FAT1,ENSSSCG00000005243,CAPN1,ARPC3,SLC9A3R2,TES,CAV1,TSPAN9,ACTG1,SYNPO2,SCARB2,SNTB2,ENG,CAT,ICAM1,PI4KA,CNN1,CD59,PDIA3,ARHGEF2,STX16,NRP1,LCP1,RHOB,ANXA1,ADD1,TLN1,NFASC,NPM1,ALCAM,ARPC2,ACTN4,PFN1,JUP,CD99L2,ITGAV,HSPA9,ITGA5,TGM2,TNS4,ATP6V0C,NUP214,MCAM,EPHA2,ENSSSCG00000005994,FLNC,SLC9A1,ITGA11,ADGRE5,PCBP2,LAMTOR3,NCSTN,CSRP2,VCL,MYH9,PE…
GO:0034709	methylosome	7	0.185185	0.0106437	2839	10	12833	3.16418	0.364161	15.1567	CLNS1A,SNRPD1,PRMT5,SNRPF,WDR77,ERH,SNRPG
GO:0045095	keratin filament	12	0.31746	0.012045	2839	25	12833	2.16972	0.385625	16.9839	FBF1,ENSSSCG00000000245,KRT79,KRT72,KRT3,ENSSSCG00000000239,KRT1,KRT4,ENSSSCG00000020838,KRT8,KRT18,KRT74
GO:0005856	cytoskeleton	29	0.767196	0.0138657	2839	85	12833	1.5422	0.41408	19.303	TLN1,WASF2,PSTPIP2,ENSSSCG00000028852,JAK2,PPL,JAK3,ENSSSCG00000026863,S100A12,TYK2,FRMD1,NOS3,ACTG1,PTK2,SPRY2,PLEKHH1,PTPN21,ABRA,ENSSSCG00000015582,ENSSSCG00000003809,FRMD6,ENSSSCG00000030641,DST,ENSSSCG00000030092,PTPN4,FRMPD1,CNN1,ARHGEF2,ENSSSCG00000004199
GO:0032040	small-subunit processome	14	0.37037	0.0141892	2839	32	12833	1.97761	0.406824	19.7087	MPHOSPH10,NOC4L,ENSSSCG00000012654,ENSSSCG00000030493,RRP9,WDR46,ENSSSCG00000007174,UTP3,FCF1,DCAF13,EMG1,ENSSSCG00000006017,KRR1,NOP56
GO:0005901	caveola	14	0.37037	0.0141892	2839	32	12833	1.97761	0.406824	19.7087	PTCH1,NOS3,HDAC6,SRC,IRS1,BMPR2,EHD2,ENSSSCG00000026618,PTGIS,LRRK2,MLC1,SCARB1,RANGRF,CAV1
GO:0016323	basolateral plasma membrane	26	0.687831	0.0166054	2839	75	12833	1.56702	0.443084	22.6788	SLC29A2,ANK2,VANGL2,NOD1,LDLR,ENSSSCG00000012012,B4GALT1,SLC26A5,ANXA2,CLDN8,PKD1,ENSSSCG00000003147,MLC1,SLC41A1,UMOD,SCARB1,SLC22A7,SLC4A4,ATP6V1B1,ENSSSCG00000004041,SLC4A1,SLC19A1,ANXA1,ENSSSCG00000008250,DSP,CDH16
GO:0014069	postsynaptic density	12	0.31746	0.0167846	2839	26	12833	2.08627	0.432808	22.895	CPEB4,RGS20,ENSSSCG00000015645,HOMER3,AXIN1,HOMER1,CAMK2N1,ENSSSCG00000003690,ENSSSCG00000010052,ENSSSCG00000009913,MAP1B,ENSSSCG00000028401
GO:0042613	MHC class II protein complex	7	0.185185	0.0190753	2839	11	12833	2.87653	0.461726	25.6085	SLA-DRA,HLA-DMA,SLA-DMB,SLA-DRB1,ENSSSCG00000027885,SLA-DQB1,SLA-DQA
GO:0042383	sarcolemma	16	0.42328	0.0247314	2839	41	12833	1.764	0.539014	31.9313	RYR1,FLNC,CLCN1,BGN,KRT8,COL6A3,ANXA2,COL6A2,ATP1A3,ATP1A1,ENSSSCG00000005243,LAMP1,DES,ALOX12,RYR2,ANXA1
GO:0030424	axon	28	0.740741	0.0250273	2839	85	12833	1.48902	0.529868	32.2479	GABRG2,GAD2,DRD2,HOMER1,KIF13B,PTPRK,ALCAM,SLC5A7,MYH10,PVALB,KIRREL3,CPT1C,ENSSSCG00000008250,NF1,DPYSL2,EPHB2,HDAC6,MYO1D,APP,GABRA2,LRRK2,SLC6A1,CYP17A1,HTT,HEPACAM,NRP1,ROBO3,CPNE6
GO:0043204	perikaryon	9	0.238095	0.0290211	2839	18	12833	2.26013	0.570722	36.3876	KCNE3,LRRK2,TMEM100,FMR1,HDAC6,KCNA2,TOP1,SLC5A7,SHTN1
GO:0000118	histone deacetylase complex	8	0.21164	0.0305492	2839	15	12833	2.4108	0.576905	37.9082	ENSSSCG00000023747,ZNF217,HINT1,HDAC6,ENSSSCG00000009761,ENSSSCG00000017366,TAL1,HDAC4
GO:0045202	synapse	24	0.634921	0.0343799	2839	72	12833	1.50675	0.608431	41.5717	GABRG2,PVRL1,ENSSSCG00000005994,CBLN3,SAMD4A,KCNA1,NLGN4X,LAMB2,SNTB2,GABRQ,SLC5A7,SDK2,APBB1,CPEB4,ENSSSCG00000021786,MYO7A,ITGA5,PPFIA2,SCGN,GABRG1,HRH4,GLRA4,CPEB1,GABRP
GO:0030672	synaptic vesicle membrane	10	0.26455	0.0370195	2839	22	12833	2.05466	0.624066	43.9774	SV2B,STX1A,SLC17A6,DRD2,SLC17A7,ENSSSCG00000017984,SYT2,SV2A,SYT1,SYT5
GO:0016324	apical plasma membrane	36	0.952381	0.0378172	2839	119	12833	1.36747	0.620382	44.686	ATP6V0D2,SLC12A1,PODXL,GIF,CDHR2,ABCG8,MUC13,MYO7A,RAPGEF2,DRAM2,ABCB4,SCARB1,UMOD,SLC19A1,TCIRG1,JAG1,TF,SLC9A1,SLC26A4,VANGL2,ENSSSCG00000012855,ABCC2,SLC22A5,AMN,SLC23A1,FN1,SLC9A3R1,SLC7A9,ENSSSCG00000007838,MLC1,THY1,MPDZ,ATP6V1B1,PLD1,UPK1A,ANXA1
GO:0005604	basement membrane	12	0.31746	0.0392179	2839	29	12833	1.87045	0.622707	45.91	TIMP1,ANXA2,COL5A1,TIMP3,ENSSSCG00000017082,VWA1,THBS2,NID2,EGFLAM,COL28A1,P3H2,FBN1
GO:0030018	Z disc	17	0.449735	0.0407808	2839	47	12833	1.63499	0.626396	47.2458	RYR1,SYNPO2,MYL9,HOMER1,PPP2R5A,BMP10,KRT8,ACTN4,JUP,CSRP3,BAG3,DES,ENSSSCG00000005243,MYOT,RYR2,MYH7,PDLIM3
GO:0070469	respiratory chain	8	0.21164	0.0441815	2839	16	12833	2.26013	0.645843	50.0466	NDUFB6,COX1,COX2,ND2,ND3,ND6,ND5,ENSSSCG00000000047
GO:0005911	cell-cell junction	30	0.793651	0.0451817	2839	97	12833	1.39802	0.643907	50.8435	WASF2,AHI1,GRHL2,CTNND1,PTPRK,FZD4,CDH24,PLCG1,ENSSSCG00000012012,ACTN4,FAT1,ITGA5,MYO1E,SV2A,KIRREL,PAK1,MAGI3,VANGL2,APP,GPA33,KRT8,VCL,CLDN5,DSG1,MLC1,NECTIN2,KIAA1462,HEPACAM,AMTN,PTPRU
GO:0030014	CCR4-NOT complex	6	0.15873	0.0488075	2839	10	12833	2.71215	0.662885	53.6339	TNKS1BP1,CNOT6,ENSSSCG00000021354,CNOT6L,TOB1,CNOT8
GO:0045177	apical part of cell	14	0.37037	0.0593551	2839	38	12833	1.66536	0.726004	60.9324	CHL1,EDA,HOMER1,DCHS1,ADGRF5,PDZD3,LDLR,APP,ABCB11,CA2,PARD6B,ACVR1,VCAM1,PLAT
GO:0000786	nucleosome	15	0.396825	0.0630451	2839	42	12833	1.61438	0.738802	63.2213	ENSSSCG00000022537,HIST1H2AC,HIST1H3E,ENSSSCG00000030071,ENSSSCG00000027253,ENSSSCG00000029773,HIST1H4D,HIST2H2AB,ENSSSCG00000023360,KAT6B,ENSSSCG00000026778,H2AFZ,ENSSSCG00000025307,ENSSSCG00000021370,ENSSSCG00000028221
GO:0005730	nucleolus	115	3.04233	0.0639052	2839	453	12833	1.14753	0.734827	63.7365	MAK16,CHD3,ACACA,ITPR3,N4BP1,ENSSSCG00000030493,ENSSSCG00000021270,NLE1,KRI1,SMAD7,MYBBP1A,FMR1,AKTIP,ENSSSCG00000021591,GRWD1,CDC5L,NUFIP1,ILF2,ZNF346,DAB1,EXOSC4,FBXO11,DDX21,FAM32A,ABCB8,WDR46,EXOSC9,ENSSSCG00000022394,STK24,DDX52,KRR1,PHF8,PAX2,NOC4L,MRTO4,NPM1,ASNA1,PNO1,USP36,ADAR,FRG1,RBM34,PML,ZFHX3,PARP1,MRPL40,E2F5,ENSSSCG00000030095,NPM3,LLPH,ENSSSCG00000022864,LYAR,ENSSSCG00000005291,…
GO:0005794	Golgi apparatus	94	2.48677	0.0675427	2839	365	12833	1.16412	0.746235	65.8416	PTCH1,GANAB,TMEM132A,ARID3A,BHLHE40,MACF1,ELF4,PRMT5,MMGT1,DUSP26,APOE,SLC35G2,GNPNAT1,MYOC,AKTIP,GKAP1,BECN1,PAK1,ITM2A,AOC3,TFAP2A,SYT1,VCAM1,EI24,ITM2B,ITM2C,ZP2,TIPIN,OPALIN,LDLR,ACSL3,STC2,RP2,ENSSSCG00000007457,BCL9,TLR6,LIG1,STX11,PROC,PLAGL1,ARHGEF2,RRAGA,HTT,EAPP,WDR77,SEC14L1,ENSSSCG00000006508,PAX2,ERF,TNKS,ENSSSCG00000007944,ZDHHC3,GLT8D1,GZF1,TAF11,MYO6,ZDHHC12,TLR2,ARPC2,ESR1,OBSL1,…
GO:0005882	intermediate filament	14	0.37037	0.0716661	2839	39	12833	1.62266	0.759139	68.0895	LMNA,KRT20,KRT39,KRT31,KRT18,JUP,ENSSSCG00000017441,DES,KRT26,ENSSSCG00000021755,KRT27,KRT28,ENSSSCG00000006474,DSP
GO:0031234	extrinsic component of cytoplasmic side of plasma membrane	14	0.37037	0.0716661	2839	39	12833	1.62266	0.759139	68.0895	BMX,PTK2,ABL2,SRC,RGS1,JAK2,JAK3,STYK1,ENSSSCG00000030641,ESYT2,ABL1,ENSSSCG00000026979,TYK2,FRK
GO:0005764	lysosome	34	0.899471	0.0718967	2839	117	12833	1.31358	0.752186	68.211	ENSSSCG00000021340,CTSC,ENSSSCG00000004024,SRC,CALCRL,IFI30,SFTPB,TPP1,GUSB,CTSH,DRAM2,PSAP,CAPN1,CTSS,ENSSSCG00000027368,CTSZ,MARCH8,ITM2C,SPACA3,PRSS16,LDLR,ENSSSCG00000008867,CTSW,TSC2,ENSSSCG00000002645,ABCA5,MLC1,SLA-DQA,IL1B1,RRAGA,HYAL3,HEXA,NPC1,ACE
GO:0005655	nucleolar ribonuclease P complex	4	0.10582	0.0754136	2839	5	12833	3.6162	0.761346	70.0118	RPP30,RPP38,POP5,POP4
GO:0097255	R2TP complex	5	0.132275	0.077696	2839	8	12833	2.82516	0.764269	71.1289	ENSSSCG00000011620,ENSSSCG00000025003,ECD,RUVBL2,PIH1D1
GO:0005790	smooth endoplasmic reticulum	5	0.132275	0.077696	2839	8	12833	2.82516	0.764269	71.1289	RYR1,SYVN1,RYR2,APP,JPH4
GO:0016327	apicolateral plasma membrane	5	0.132275	0.077696	2839	8	12833	2.82516	0.764269	71.1289	CLDN8,MPDZ,CLDN6,CLDN4,ENSSSCG00000012012
GO:0031235	intrinsic component of the cytoplasmic side of the plasma membrane	5	0.132275	0.077696	2839	8	12833	2.82516	0.764269	71.1289	NF1,MIEN1,ENSSSCG00000027890,SYNGAP1,RASAL1
GO:0043034	costamere	5	0.132275	0.077696	2839	8	12833	2.82516	0.764269	71.1289	VCL,HOMER1,ANK2,SVIL,ENSSSCG00000005243
GO:0031526	brush border membrane	8	0.21164	0.0816371	2839	18	12833	2.009	0.774288	72.9669	SLC7A9,CDHR2,SLC26A4,CYBRD1,SLC22A5,CYTB,B4GALT1,SLC9A3R1
GO:0030141	secretory granule	11	0.291005	0.0877001	2839	29	12833	1.71458	0.791983	75.582	GH1,ENSSSCG00000004113,ZP2,GHRHR,ELANE,CHGB,CHGA,SYT1,EXOC3L1,PLAT,ENSSSCG00000022143
GO:0030057	desmosome	7	0.185185	0.0922505	2839	15	12833	2.10945	0.802334	77.3872	ENSSSCG00000027302,UBA1,DSG1,DSG4,B4GALT1,DSP,JUP
