# Supplementary material for: miR-205 Expression Elevated With EDS Treatment and Induced Leydig Cell Apoptosis by Targeting RAP2B via the PI3K/AKT Signaling Pathway
Source: Front Cell Dev Biol. 2020 Jun 9;8:448. doi: 10.3389/fcell.2020.00448 (PMC7300349; doi:10.3389/fcell.2020.00448)
Supplement: TABLE S5 — KEGG pathway of DEGs between the EDS-treated group and primary group. [file Table_5.XLSX]

## Sheet: KEGG_PATHWAY
Table S5. KEGG pathway of DEGs between the EDS-treated group and primary group.
KEGGID	KEGGTerm	Count	%	PValue	Genes	List Total	Pop Hits	Pop Total	Fold Enrichment	Benjamini	FDR	Gene name
ssc05322	Systemic lupus erythematosus	40	1.0582	1.13e-05	ENSSSCG00000024639 ENSSSCG00000024116 ENSSSCG00000001469 ENSSSCG00000027253 ENSSSCG00000002965 ENSSSCG00000022049 ENSSSCG00000024775 ENSSSCG00000016859 ENSSSCG00000026778 ENSSSCG00000003835 ENSSSCG00000001470 ENSSSCG00000023900 ENSSSCG00000026757 ENSSSCG00000016738 ENSSSCG00000025307 ENSSSCG00000028221 ENSSSCG00000021411 ENSSSCG00000015938 ENSSSCG00000001427 ENSSSCG00000027879 ENSSSCG00000000675 …	1475	97	7030	1.9654	0.00323911	0.0150473	ENSSSCG00000024639,ENSSSCG00000024116,SLA-DMB,ENSSSCG00000027253,ACTN4,HIST1H4D,HIST2H2AB,C7,ENSSSCG00000026778,C8A,HLA-DMA,HIST1H2BA,ENSSSCG00000026757,H2AFZ,ENSSSCG00000025307,ENSSSCG00000028221,ENSSSCG00000021411,SSB,C4A,ENSSSCG00000027879,C1R,HIST1H2AC,C1QB,ENSSSCG00000022537,C6,GRIN2B,CD40,ELANE,ENSSSCG00000030071,ENSSSCG00000001134,ENSSSCG00000023360,SLA-DRA,HIST1H2BN,IL10,SLA-DRB1,SNRPD1,S…
ssc00830	Retinol metabolism	25	0.661376	8.5e-05	ENSSSCG00000024778 ENSSSCG00000008311 ENSSSCG00000003794 ENSSSCG00000009184 ENSSSCG00000009182 ENSSSCG00000023320 ENSSSCG00000030074 ENSSSCG00000016093 ENSSSCG00000016312 ENSSSCG00000013666 ENSSSCG00000016303 ENSSSCG00000002297 ENSSSCG00000016308 ENSSSCG00000026798 ENSSSCG00000003754 ENSSSCG00000002296 ENSSSCG00000001906 ENSSSCG00000023508 ENSSSCG00000024919 ENSSSCG00000001901 ENSSSCG00000003006 …	1475	54	7030	2.20653	0.0120802	0.112683	CYP4A24,CYP26B1,RPE65,ADH4,ADH7,ENSSSCG00000023320,ENSSSCG00000030074,ENSSSCG00000016093,ENSSSCG00000016312,RDH8,ENSSSCG00000016303,RDH12,ENSSSCG00000016308,CYP2C42,ENSSSCG00000003754,RDH11,CYP1A1,ENSSSCG00000023508,RDH16,CYP1A2,CYP2B6,DHRS4,ENSSSCG00000024213,ENSSSCG00000027031,ENSSSCG00000008935
ssc04512	ECM-receptor interaction	33	0.873016	0.000102	ENSSSCG00000014117 ENSSSCG00000015326 ENSSSCG00000017908 ENSSSCG00000030708 ENSSSCG00000011942 ENSSSCG00000027331 ENSSSCG00000016034 ENSSSCG00000022506 ENSSSCG00000005494 ENSSSCG00000015508 ENSSSCG00000030516 ENSSSCG00000005751 ENSSSCG00000016027 ENSSSCG00000004012 ENSSSCG00000007401 ENSSSCG00000013667 ENSSSCG00000000293 ENSSSCG00000009545 ENSSSCG00000009544 ENSSSCG00000006666 ENSSSCG00000013297 …	1475	81	7030	1.94175	0.00967281	0.135161	ENSSSCG00000014117,COL1A2,GP1BA,DAG1,CD47,COL6A3,COL3A1,ENSSSCG00000022506,ENSSSCG00000005494,TNR,ENSSSCG00000030516,COL5A1,ITGAV,THBS2,SDC4,COL5A3,ITGA5,COL4A2,COL4A1,SV2A,CD44,ITGA11,LAMB2,COMP,ENSSSCG00000000712,FN1,COL11A2,SV2B,COL6A2,SPP1,IBSP,COL4A6,ENSSSCG00000015886
ssc04919	Thyroid hormone signaling pathway	42	1.11111	0.000115	ENSSSCG00000023899 ENSSSCG00000017672 ENSSSCG00000006391 ENSSSCG00000012250 ENSSSCG00000006753 ENSSSCG00000007334 ENSSSCG00000000585 ENSSSCG00000005965 ENSSSCG00000025777 ENSSSCG00000017991 ENSSSCG00000007356 ENSSSCG00000022383 ENSSSCG00000003909 ENSSSCG00000025676 ENSSSCG00000016057 ENSSSCG00000000590 ENSSSCG00000009464 ENSSSCG00000016027 ENSSSCG00000009465 ENSSSCG00000029102 ENSSSCG00000006740 …	1475	113	7030	1.77147	0.00816701	0.152031	ENSSSCG00000023899,ENSSSCG00000017672,ATP1A2,MED14,NRAS,SRC,SLCO1C1,MYC,ESR1,PIK3R5,PLCG1,GATA4,ENSSSCG00000003909,ENSSSCG00000025676,STAT1,PLCZ1,ENSSSCG00000009464,ITGAV,ENSSSCG00000009465,ENSSSCG00000029102,ATP1A1,NCOA1,ATP1B4,ENSSSCG00000026635,NOTCH2,NCOR1,ACTG1,ENSSSCG00000028450,SLC9A1,AKT3,ENSSSCG00000002688,PRKACA,KAT2B,PLCD1,NCOA2,EP300,TSC2,ATP1A3,HIF1A,FOXO1,SIN3A,MED12
ssc05323	Rheumatoid arthritis	34	0.899471	0.000155	ENSSSCG00000006138 ENSSSCG00000001695 ENSSSCG00000001469 ENSSSCG00000002385 ENSSSCG00000009002 ENSSSCG00000010948 ENSSSCG00000010414 ENSSSCG00000001470 ENSSSCG00000003017 ENSSSCG00000001401 ENSSSCG00000008056 ENSSSCG00000008090 ENSSSCG00000012890 ENSSSCG00000030839 ENSSSCG00000015037 ENSSSCG00000009051 ENSSSCG00000009429 ENSSSCG00000017700 ENSSSCG00000025133 ENSSSCG00000016990 ENSSSCG00000013655 …	1475	86	7030	1.88427	0.00882959	0.20547	ATP6V0D2,ENSSSCG00000001695,SLA-DMB,TGFB3,TLR2,CTSL,CXCL12,HLA-DMA,TGFB1,ATP6V1G2,ATP6V0C,IL1A,TCIRG1,JUN,IL18,IL15,TNFSF11,CCL3L1,ITGB2,ATP6V0E1,ICAM1,SLA-DRA,IL1B2,SLA-DRB1,SLA-DQB1,IL1B1,SLA-DQA,CSF1,MMP1,CCL20,FOS,MMP3,ATP6V1B1,AMCF-II
ssc05140	Leishmaniasis	26	0.687831	0.000395	ENSSSCG00000007754 ENSSSCG00000001469 ENSSSCG00000002385 ENSSSCG00000017044 ENSSSCG00000012981 ENSSSCG00000005215 ENSSSCG00000009002 ENSSSCG00000016057 ENSSSCG00000003614 ENSSSCG00000001470 ENSSSCG00000003017 ENSSSCG00000001952 ENSSSCG00000008090 ENSSSCG00000030839 ENSSSCG00000003809 ENSSSCG00000027283 ENSSSCG00000025133 ENSSSCG00000001453 ENSSSCG00000014282 ENSSSCG00000015652 ENSSSCG00000008087 …	1475	62	7030	1.99869	0.0186564	0.522741	ENSSSCG00000007754,SLA-DMB,TGFB3,IL12B,RELA,JAK2,TLR2,STAT1,ENSSSCG00000003614,HLA-DMA,TGFB1,NFKBIA,IL1A,JUN,ENSSSCG00000003809,ENSSSCG00000027283,ITGB2,SLA-DRA,IL4,IL10,IL1B2,SLA-DRB1,SLA-DQB1,IL1B1,SLA-DQA,FOS
ssc05150	Staphylococcus aureus infection	21	0.555556	0.000466	ENSSSCG00000007754 ENSSSCG00000004038 ENSSSCG00000003526 ENSSSCG00000001469 ENSSSCG00000010893 ENSSSCG00000024314 ENSSSCG00000013418 ENSSSCG00000025133 ENSSSCG00000006350 ENSSSCG00000011806 ENSSSCG00000001453 ENSSSCG00000013655 ENSSSCG00000001470 ENSSSCG00000015652 ENSSSCG00000001455 ENSSSCG00000020694 ENSSSCG00000001457 ENSSSCG00000001456 ENSSSCG00000024519 ENSSSCG00000001427 ENSSSCG00000000675	1475	46	7030	2.17583	0.01888	0.616951	ENSSSCG00000007754,PLG,C1QB,SLA-DMB,CFH,ENSSSCG00000024314,CFD,ITGB2,FCGR2B,MASP1,SLA-DRA,ICAM1,HLA-DMA,IL10,SLA-DRB1,DSG1,SLA-DQB1,SLA-DQA,FCAR,C4A,C1R
ssc04974	Protein digestion and absorption	31	0.820106	0.000483	ENSSSCG00000029323 ENSSSCG00000013092 ENSSSCG00000015326 ENSSSCG00000001724 ENSSSCG00000025858 ENSSSCG00000006391 ENSSSCG00000016483 ENSSSCG00000014899 ENSSSCG00000009513 ENSSSCG00000023322 ENSSSCG00000013090 ENSSSCG00000027331 ENSSSCG00000016034 ENSSSCG00000022506 ENSSSCG00000025038 ENSSSCG00000005751 ENSSSCG00000005381 ENSSSCG00000013667 ENSSSCG00000009545 ENSSSCG00000009544 ENSSSCG00000006740 …	1475	80	7030	1.84686	0.017124	0.638865	KCNE3,PGA5,COL1A2,MEP1A,ENSSSCG00000025858,ATP1A2,ENSSSCG00000016483,PRCP,SLC15A1,COL9A2,ENSSSCG00000013090,COL6A3,COL3A1,ENSSSCG00000022506,KCNJ13,COL5A1,ENSSSCG00000005381,COL5A3,COL4A2,COL4A1,ATP1A1,ATP1B4,ENSSSCG00000028450,COL14A1,COL11A2,SLC7A9,KCNN4,COL6A2,ATP1A3,ENSSSCG00000027430,COL4A6
ssc04510	Focal adhesion	61	1.61376	0.000535	ENSSSCG00000014117 ENSSSCG00000001695 ENSSSCG00000016461 ENSSSCG00000024230 ENSSSCG00000027331 ENSSSCG00000005494 ENSSSCG00000015508 ENSSSCG00000030516 ENSSSCG00000008540 ENSSSCG00000004012 ENSSSCG00000014878 ENSSSCG00000022126 ENSSSCG00000011867 ENSSSCG00000016634 ENSSSCG00000030839 ENSSSCG00000028355 ENSSSCG00000011377 ENSSSCG00000015770 ENSSSCG00000016174 ENSSSCG00000010095 ENSSSCG00000025028 …	1475	193	7030	1.50638	0.0168617	0.70738	ENSSSCG00000014117,ENSSSCG00000001695,ENSSSCG00000016461,MYL9,COL6A3,ENSSSCG00000005494,TNR,ENSSSCG00000030516,PPP1CB,THBS2,PAK1,ENSSSCG00000022126,ENSSSCG00000011867,CAV1,JUN,ACTG1,LAMB2,VEGFC,FN1,CRKL,XIAP,COL6A2,ENSSSCG00000003692,ENSSSCG00000030520,SPP1,IBSP,COL4A6,TLN1,COL1A2,SRC,ENSSSCG00000000727,PIK3R5,IGF1R,ACTN4,ENSSSCG00000003909,ENSSSCG00000022506,COL3A1,PAK2,MYL7,COL5A1,SOS2,ITGAV,RA…
ssc05203	Viral carcinogenesis	59	1.56085	0.000604	ENSSSCG00000024639 ENSSSCG00000024116 ENSSSCG00000029425 ENSSSCG00000015650 ENSSSCG00000017406 ENSSSCG00000001516 ENSSSCG00000017403 ENSSSCG00000013888 ENSSSCG00000024777 ENSSSCG00000010137 ENSSSCG00000023900 ENSSSCG00000028786 ENSSSCG00000013501 ENSSSCG00000022932 ENSSSCG00000002433 ENSSSCG00000025307 ENSSSCG00000013263 ENSSSCG00000030839 ENSSSCG00000025545 ENSSSCG00000005132 ENSSSCG00000015368 …	1475	186	7030	1.51183	0.0171448	0.79892	ENSSSCG00000024639,ENSSSCG00000024116,MRPS18B,MAPKAPK2,STAT5A,BAK1,STAT3,JAK3,HDAC4,RANBP1,HIST1H2BA,ENSSSCG00000028786,CREB3L3,SNW1,PSMC1,ENSSSCG00000025307,CREB3L1,JUN,HDAC6,CDKN2B,HDAC9,EP300,HIST1H2BN,ENSSSCG00000022111,RASA2,ATP6V0D2,CREB3L2,DDB1,ENSSSCG00000017366,NRAS,SRC,RELA,PIK3R5,RBL1,ENSSSCG00000000727,ENSSSCG00000027253,HIST1H4D,ACTN4,ENSSSCG00000003909,ENSSSCG00000024408,CHD4,REL,EN…
ssc04610	Complement and coagulation cascades	28	0.740741	0.00091	ENSSSCG00000007115 ENSSSCG00000002481 ENSSSCG00000025698 ENSSSCG00000013418 ENSSSCG00000011802 ENSSSCG00000016859 ENSSSCG00000025463 ENSSSCG00000011806 ENSSSCG00000003835 ENSSSCG00000001427 ENSSSCG00000000675 ENSSSCG00000004038 ENSSSCG00000013181 ENSSSCG00000003526 ENSSSCG00000016861 ENSSSCG00000002501 ENSSSCG00000010893 ENSSSCG00000024314 ENSSSCG00000000712 ENSSSCG00000022447 ENSSSCG00000023693 …	1475	72	7030	1.85348	0.0233821	1.1999	THBD,SERPINA5,SERPINE1,CFD,ENSSSCG00000011802,C7,ENSSSCG00000025463,MASP1,C8A,C4A,C1R,PLG,SERPING1,C1QB,C6,BDKRB1,CFH,ENSSSCG00000024314,ENSSSCG00000000712,F3,PROC,F9,CD59,FGB,F8,A2M,PLAU,PLAT
ssc00982	Drug metabolism - cytochrome P450	21	0.555556	0.00123028	ENSSSCG00000009184 ENSSSCG00000023467 ENSSSCG00000009182 ENSSSCG00000023472 ENSSSCG00000022351 ENSSSCG00000010064 ENSSSCG00000030074 ENSSSCG00000006320 ENSSSCG00000016093 ENSSSCG00000022759 ENSSSCG00000025781 ENSSSCG00000002627 ENSSSCG00000016312 ENSSSCG00000015268 ENSSSCG00000016303 ENSSSCG00000001901 ENSSSCG00000016308 ENSSSCG00000024213 ENSSSCG00000010780 ENSSSCG00000008935 ENSSSCG00000027031	1475	49	7030	2.04262	0.0289134	1.61978	ADH4,ENSSSCG00000023467,ADH7,FMO3,GSTO1,ENSSSCG00000010064,ENSSSCG00000030074,ENSSSCG00000006320,ENSSSCG00000016093,ENSSSCG00000022759,ENSSSCG00000025781,GSTA4,ENSSSCG00000016312,FMO1,ENSSSCG00000016303,CYP1A2,ENSSSCG00000016308,ENSSSCG00000024213,CYP2E1,ENSSSCG00000008935,ENSSSCG00000027031
ssc05205	Proteoglycans in cancer	58	1.53439	0.00186326	ENSSSCG00000012034 ENSSSCG00000027312 ENSSSCG00000016364 ENSSSCG00000001695 ENSSSCG00000022226 ENSSSCG00000017044 ENSSSCG00000009125 ENSSSCG00000001518 ENSSSCG00000003083 ENSSSCG00000014362 ENSSSCG00000005965 ENSSSCG00000007356 ENSSSCG00000017403 ENSSSCG00000000155 ENSSSCG00000008540 ENSSSCG00000007401 ENSSSCG00000006164 ENSSSCG00000014878 ENSSSCG00000022126 ENSSSCG00000016634 ENSSSCG00000028355 …	1475	190	7030	1.45492	0.0401996	2.44367	TIAM1,PTCH1,GPC1,ENSSSCG00000001695,FASLG,IL12B,ANK2,ITPR3,ENSSSCG00000003083,HBEGF,MYC,PLCG1,STAT3,TIMP3,PPP1CB,SDC4,WNT8B,PAK1,ENSSSCG00000022126,CAV1,ACTG1,ENSSSCG00000002688,FN1,WNT3A,ENSSSCG00000022111,FGFR1,GAB1,NRAS,SRC,FZD4,TLR2,CTSL,ESR1,PIK3R5,IGF1R,ENSSSCG00000003909,TWIST2,SOS2,ITGAV,ITGA5,ANK1,TGFB1,CD44,DCN,FLNC,CBL,SLC9A1,AKT3,BRAF,PRKACA,MMP9,PDCD4,ENSSSCG00000022486,HIF1A,WNT2,LU…
ssc04976	Bile secretion	26	0.687831	0.0019198	ENSSSCG00000008578 ENSSSCG00000006391 ENSSSCG00000008453 ENSSSCG00000010036 ENSSSCG00000011846 ENSSSCG00000024520 ENSSSCG00000009759 ENSSSCG00000006740 ENSSSCG00000027796 ENSSSCG00000006140 ENSSSCG00000008943 ENSSSCG00000012606 ENSSSCG00000000175 ENSSSCG00000026635 ENSSSCG00000029536 ENSSSCG00000010853 ENSSSCG00000003569 ENSSSCG00000003130 ENSSSCG00000010543 ENSSSCG00000030900 ENSSSCG00000007520 …	1475	68	7030	1.82233	0.038496	2.51697	ADCY3,ATP1A2,ABCG8,SLC5A1,SLC51A,ABCB4,SCARB1,ATP1A1,SLC22A7,CA2,SLC4A4,ATP1B4,ENSSSCG00000000175,ENSSSCG00000026635,ENSSSCG00000029536,EPHX1,SLC9A1,SULT2A1,ABCC2,LDLR,GNAS,PRKACA,ATP1A3,ABCB11,ENSSSCG00000004041,ABCC3
ssc05321	Inflammatory bowel disease (IBD)	24	0.634921	0.00195723	ENSSSCG00000030839 ENSSSCG00000004952 ENSSSCG00000002385 ENSSSCG00000001469 ENSSSCG00000015037 ENSSSCG00000008157 ENSSSCG00000017044 ENSSSCG00000013894 ENSSSCG00000012981 ENSSSCG00000009002 ENSSSCG00000017403 ENSSSCG00000016057 ENSSSCG00000001453 ENSSSCG00000001470 ENSSSCG00000014282 ENSSSCG00000015652 ENSSSCG00000008087 ENSSSCG00000001455 ENSSSCG00000001457 ENSSSCG00000008088 ENSSSCG00000001456 …	1475	61	7030	1.87519	0.0366653	2.56544	JUN,SMAD3,TGFB3,SLA-DMB,IL18,IL18RAP,IL12B,IL12RB1,RELA,TLR2,STAT3,STAT1,SLA-DRA,HLA-DMA,IL4,IL10,IL1B2,SLA-DRB1,SLA-DQB1,IL1B1,SLA-DQA,IL21,TGFB1,IL1A
ssc00140	Steroid hormone biosynthesis	21	0.555556	0.00287348	ENSSSCG00000001906 ENSSSCG00000010937 ENSSSCG00000023320 ENSSSCG00000030168 ENSSSCG00000030074 ENSSSCG00000021406 ENSSSCG00000016312 ENSSSCG00000016303 ENSSSCG00000010591 ENSSSCG00000010132 ENSSSCG00000001901 ENSSSCG00000003006 ENSSSCG00000022092 ENSSSCG00000016308 ENSSSCG00000001428 ENSSSCG00000024213 ENSSSCG00000002777 ENSSSCG00000010780 ENSSSCG00000026798 ENSSSCG00000008935 ENSSSCG00000027031	1475	52	7030	1.92477	0.0501369	3.74539	CYP1A1,HSD17B3,ENSSSCG00000023320,CYP19A1,ENSSSCG00000030074,ENSSSCG00000021406,ENSSSCG00000016312,ENSSSCG00000016303,CYP17A1,COMT,CYP1A2,CYP2B6,ENSSSCG00000022092,ENSSSCG00000016308,CYP21A2,ENSSSCG00000024213,HSD11B2,CYP2E1,CYP2C42,ENSSSCG00000008935,ENSSSCG00000027031
ssc05204	Chemical carcinogenesis	23	0.608466	0.00364073	ENSSSCG00000009184 ENSSSCG00000023467 ENSSSCG00000001906 ENSSSCG00000010853 ENSSSCG00000009182 ENSSSCG00000003130 ENSSSCG00000023320 ENSSSCG00000022351 ENSSSCG00000010064 ENSSSCG00000026893 ENSSSCG00000030074 ENSSSCG00000025781 ENSSSCG00000002627 ENSSSCG00000016312 ENSSSCG00000016303 ENSSSCG00000001901 ENSSSCG00000003006 ENSSSCG00000016308 ENSSSCG00000024213 ENSSSCG00000010780 ENSSSCG00000026798 …	1475	60	7030	1.82701	0.059517	4.72327	ADH4,ENSSSCG00000023467,CYP1A1,EPHX1,ADH7,SULT2A1,ENSSSCG00000023320,GSTO1,ENSSSCG00000010064,NAT1,ENSSSCG00000030074,ENSSSCG00000025781,GSTA4,ENSSSCG00000016312,ENSSSCG00000016303,CYP1A2,CYP2B6,ENSSSCG00000016308,ENSSSCG00000024213,CYP2E1,CYP2C42,ENSSSCG00000008935,ENSSSCG00000027031
ssc00983	Drug metabolism - other enzymes	14	0.37037	0.00470071	ENSSSCG00000008522 ENSSSCG00000028855 ENSSSCG00000026893 ENSSSCG00000027175 ENSSSCG00000007739 ENSSSCG00000030074 ENSSSCG00000016312 ENSSSCG00000010060 ENSSSCG00000016303 ENSSSCG00000016308 ENSSSCG00000024213 ENSSSCG00000001073 ENSSSCG00000008935 ENSSSCG00000027031	1475	30	7030	2.22418	0.0721314	6.05914	XDH,ENSSSCG00000028855,NAT1,HPRT1,GUSB,ENSSSCG00000030074,ENSSSCG00000016312,UPB1,ENSSSCG00000016303,ENSSSCG00000016308,ENSSSCG00000024213,TPMT,ENSSSCG00000008935,ENSSSCG00000027031
ssc04917	Prolactin signaling pathway	24	0.634921	0.00616895	ENSSSCG00000016830 ENSSSCG00000000910 ENSSSCG00000006753 ENSSSCG00000010872 ENSSSCG00000007334 ENSSSCG00000014277 ENSSSCG00000012981 ENSSSCG00000005215 ENSSSCG00000025777 ENSSSCG00000017406 ENSSSCG00000009429 ENSSSCG00000000727 ENSSSCG00000017991 ENSSSCG00000004387 ENSSSCG00000017403 ENSSSCG00000003909 ENSSSCG00000013301 ENSSSCG00000016057 ENSSSCG00000009261 ENSSSCG00000005015 ENSSSCG00000010591 …	1475	66	7030	1.73313	0.08894	7.88094	PRLR,SOCS2,NRAS,AKT3,SRC,IRF1,RELA,JAK2,ESR1,STAT5A,TNFSF11,ENSSSCG00000000727,PIK3R5,FOXO3,STAT3,ENSSSCG00000003909,ELF5,STAT1,CSN2,SOS2,CYP17A1,SOCS1,FOS,ESR2
ssc00980	Metabolism of xenobiotics by cytochrome P450	19	0.502646	0.00797498	ENSSSCG00000009184 ENSSSCG00000023467 ENSSSCG00000001906 ENSSSCG00000009182 ENSSSCG00000010853 ENSSSCG00000003130 ENSSSCG00000022351 ENSSSCG00000010064 ENSSSCG00000030074 ENSSSCG00000025781 ENSSSCG00000002627 ENSSSCG00000016312 ENSSSCG00000016303 ENSSSCG00000001901 ENSSSCG00000016308 ENSSSCG00000024213 ENSSSCG00000010780 ENSSSCG00000008935 ENSSSCG00000027031	1475	49	7030	1.84808	0.108187	10.077	ADH4,ENSSSCG00000023467,CYP1A1,ADH7,EPHX1,SULT2A1,GSTO1,ENSSSCG00000010064,ENSSSCG00000030074,ENSSSCG00000025781,GSTA4,ENSSSCG00000016312,ENSSSCG00000016303,CYP1A2,ENSSSCG00000016308,ENSSSCG00000024213,CYP2E1,ENSSSCG00000008935,ENSSSCG00000027031
ssc02010	ABC transporters	17	0.449735	0.0105043	ENSSSCG00000011782 ENSSSCG00000015113 ENSSSCG00000027986 ENSSSCG00000010543 ENSSSCG00000020893 ENSSSCG00000008453 ENSSSCG00000012779 ENSSSCG00000017257 ENSSSCG00000008051 ENSSSCG00000017255 ENSSSCG00000024520 ENSSSCG00000025593 ENSSSCG00000026473 ENSSSCG00000015926 ENSSSCG00000013378 ENSSSCG00000005423 ENSSSCG00000017561	1475	43	7030	1.88427	0.133952	13.0714	ABCC5,ABCG4,ABCB8,ABCC2,TAP1,ABCG8,ABCD1,ENSSSCG00000017257,ENSSSCG00000008051,ABCA5,ABCB4,ENSSSCG00000025593,ENSSSCG00000026473,ABCB11,ABCC8,ENSSSCG00000005423,ABCC3
ssc05033	Nicotine addiction	14	0.37037	0.012032	ENSSSCG00000017025 ENSSSCG00000003170 ENSSSCG00000024685 ENSSSCG00000012638 ENSSSCG00000013754 ENSSSCG00000000614 ENSSSCG00000012755 ENSSSCG00000028922 ENSSSCG00000007348 ENSSSCG00000006545 ENSSSCG00000013343 ENSSSCG00000008809 ENSSSCG00000024249 ENSSSCG00000021902	1475	33	7030	2.02198	0.145608	14.835	GABRG2,SLC17A7,GRIA2,GRIA3,ENSSSCG00000013754,GRIN2B,GABRQ,GABRA2,SLC32A1,CHRNB2,SLC17A6,GABRG1,GABRR2,GABRP
ssc00590	Arachidonic acid metabolism	22	0.582011	0.0123186	ENSSSCG00000010404 ENSSSCG00000024778 ENSSSCG00000001214 ENSSSCG00000005688 ENSSSCG00000013842 ENSSSCG00000010055 ENSSSCG00000010056 ENSSSCG00000009666 ENSSSCG00000000891 ENSSSCG00000021940 ENSSSCG00000007463 ENSSSCG00000010023 ENSSSCG00000017978 ENSSSCG00000022655 ENSSSCG00000010291 ENSSSCG00000003006 ENSSSCG00000017930 ENSSSCG00000010780 ENSSSCG00000026798 ENSSSCG00000003754 ENSSSCG00000003496 …	1475	62	7030	1.6912	0.14284	15.1622	ALOX5,CYP4A24,GPX5,PTGES,ENSSSCG00000013842,GGT5,GGT1,EPHX2,ENSSSCG00000000891,CYP2J34,PTGIS,PLA2G3,ALOX15B,PTGES2,PLA2G12B,CYP2B6,ALOX12,CYP2E1,CYP2C42,ENSSSCG00000003754,PLA2G2F,HPGDS
ssc05310	Asthma	11	0.291005	0.0123865	ENSSSCG00000001453 ENSSSCG00000001470 ENSSSCG00000014282 ENSSSCG00000001469 ENSSSCG00000015652 ENSSSCG00000001455 ENSSSCG00000001457 ENSSSCG00000001456 ENSSSCG00000007440 ENSSSCG00000013099 ENSSSCG00000006413	1475	23	7030	2.27944	0.138024	15.2395	SLA-DRA,HLA-DMA,IL4,SLA-DMB,IL10,SLA-DRB1,SLA-DQB1,SLA-DQA,CD40,MS4A2,FCER1A
ssc04024	cAMP signaling pathway	56	1.48148	0.0125453	ENSSSCG00000008578 ENSSSCG00000012034 ENSSSCG00000027312 ENSSSCG00000024230 ENSSSCG00000027898 ENSSSCG00000008540 ENSSSCG00000013501 ENSSSCG00000013641 ENSSSCG00000006740 ENSSSCG00000001242 ENSSSCG00000013263 ENSSSCG00000014878 ENSSSCG00000022593 ENSSSCG00000030839 ENSSSCG00000024685 ENSSSCG00000024784 ENSSSCG00000007520 ENSSSCG00000008888 ENSSSCG00000021585 ENSSSCG00000001589 ENSSSCG00000000068 …	1475	198	7030	1.34799	0.134481	15.4201	ADCY3,TIAM1,PTCH1,MYL9,ENSSSCG00000027898,PPP1CB,CREB3L3,ENSSSCG00000013641,ATP1A1,GABBR1,CREB3L1,PAK1,TSHR,JUN,GRIA2,CACNA1S,GNAS,NPY1R,OXTR,GLP1R,EP300,ENSSSCG00000028069,CNGB3,RYR2,CREB3L2,HHIP,ADORA1,CALM3,DRD2,ATP1A2,GRIA3,ADCY10,RELA,PIK3R5,ENSSSCG00000000443,ENSSSCG00000003909,TNNI3,ATP1B4,ENSSSCG00000000175,NFKBIA,AFDN,ARAP3,SLC9A1,AKT3,GRIN2B,BRAF,PRKACA,PDE4B,VAV2,ATP1A3,SOX9,FOS,PLD1,F…
ssc04012	ErbB signaling pathway	28	0.740741	0.0126271	ENSSSCG00000008144 ENSSSCG00000009048 ENSSSCG00000024674 ENSSSCG00000006753 ENSSSCG00000007334 ENSSSCG00000003083 ENSSSCG00000005965 ENSSSCG00000014362 ENSSSCG00000017406 ENSSSCG00000017991 ENSSSCG00000007356 ENSSSCG00000003909 ENSSSCG00000011843 ENSSSCG00000005015 ENSSSCG00000014878 ENSSSCG00000008963 ENSSSCG00000022126 ENSSSCG00000030839 ENSSSCG00000015115 ENSSSCG00000002688 ENSSSCG00000010872 …	1475	85	7030	1.57001	0.130452	15.513	NCK2,GAB1,ABL2,NRAS,SRC,ENSSSCG00000003083,MYC,HBEGF,STAT5A,PIK3R5,PLCG1,ENSSSCG00000003909,PAK2,SOS2,PAK1,AREG,ENSSSCG00000022126,JUN,CBL,ENSSSCG00000002688,AKT3,BRAF,CRKL,ABL1,ENSSSCG00000022486,ENSSSCG00000030520,ENSSSCG00000022111,ENSSSCG00000022301
ssc01230	Biosynthesis of amino acids	22	0.582011	0.0149233	ENSSSCG00000002294 ENSSSCG00000028197 ENSSSCG00000002847 ENSSSCG00000022795 ENSSSCG00000012926 ENSSSCG00000012847 ENSSSCG00000006717 ENSSSCG00000021493 ENSSSCG00000009708 ENSSSCG00000024179 ENSSSCG00000023264 ENSSSCG00000010517 ENSSSCG00000001761 ENSSSCG00000003139 ENSSSCG00000022116 ENSSSCG00000015545 ENSSSCG00000000694 ENSSSCG00000002736 ENSSSCG00000010143 ENSSSCG00000029443 ENSSSCG00000005701 …	1475	63	7030	1.66435	0.147232	18.0825	ARG2,PFKL,GPT2,ENSSSCG00000022795,ENSSSCG00000012926,TALDO1,PHGDH,ENSSSCG00000021493,AADAT,NAGS,IDH1,PGAM1,IDH3A,BCAT2,ENSSSCG00000022116,GLUL,ENSSSCG00000000694,TAT,MTR,TKTL1,ASS1,MAT2A
ssc03018	RNA degradation	24	0.634921	0.0223883	ENSSSCG00000011601 ENSSSCG00000015231 ENSSSCG00000000914 ENSSSCG00000002799 ENSSSCG00000023976 ENSSSCG00000028197 ENSSSCG00000021354 ENSSSCG00000014009 ENSSSCG00000017558 ENSSSCG00000006063 ENSSSCG00000017067 ENSSSCG00000028322 ENSSSCG00000028280 ENSSSCG00000005355 ENSSSCG00000009319 ENSSSCG00000009096 ENSSSCG00000017102 ENSSSCG00000008989 ENSSSCG00000014338 ENSSSCG00000000393 ENSSSCG00000005925 …	1475	73	7030	1.56694	0.206482	25.9456	LSM3,DCPS,BTG1,CNOT1,DCP1B,PFKL,ENSSSCG00000021354,CNOT6,TOB1,PABPC1,CNOT8,BTG2,ENSSSCG00000028280,EXOSC3,PAN3,EXOSC9,PAPD7,CNOT6L,HSPA9,PAN2,EXOSC4,PABPC4,ENSSSCG00000014165,DIS3
ssc05221	Acute myeloid leukemia	19	0.502646	0.02319	ENSSSCG00000006753 ENSSSCG00000010872 ENSSSCG00000012981 ENSSSCG00000005965 ENSSSCG00000001573 ENSSSCG00000017406 ENSSSCG00000016494 ENSSSCG00000017991 ENSSSCG00000001539 ENSSSCG00000028964 ENSSSCG00000017403 ENSSSCG00000003909 ENSSSCG00000017428 ENSSSCG00000005015 ENSSSCG00000010638 ENSSSCG00000001912 ENSSSCG00000022301 ENSSSCG00000030095 ENSSSCG00000017475	1475	54	7030	1.67696	0.206574	26.7471	NRAS,AKT3,RELA,MYC,PIM1,STAT5A,BRAF,PIK3R5,PPARD,PIM2,STAT3,ENSSSCG00000003909,JUP,SOS2,TCF7L2,PML,ENSSSCG00000022301,ENSSSCG00000030095,RARA
ssc04972	Pancreatic secretion	27	0.714286	0.0268124	ENSSSCG00000008578 ENSSSCG00000006391 ENSSSCG00000001518 ENSSSCG00000016483 ENSSSCG00000027898 ENSSSCG00000007805 ENSSSCG00000006740 ENSSSCG00000010659 ENSSSCG00000028359 ENSSSCG00000006140 ENSSSCG00000008943 ENSSSCG00000012606 ENSSSCG00000000175 ENSSSCG00000011681 ENSSSCG00000029536 ENSSSCG00000025267 ENSSSCG00000003569 ENSSSCG00000023501 ENSSSCG00000007520 ENSSSCG00000003045 ENSSSCG00000010023 …	1475	86	7030	1.49633	0.228255	30.2699	ADCY3,ATP1A2,ITPR3,ENSSSCG00000016483,ENSSSCG00000027898,ATP2A1,ATP1A1,PNLIPRP1,BST1,CA2,SLC4A4,ATP1B4,ENSSSCG00000000175,TRPC1,ENSSSCG00000029536,ENSSSCG00000025267,SLC9A1,CCKAR,GNAS,ATP1A3,PLA2G3,CLCA4,PLA2G12B,ENSSSCG00000028069,RYR2,CLCA2,PLA2G2F
ssc05144	Malaria	18	0.47619	0.0324123	ENSSSCG00000014117 ENSSSCG00000002385 ENSSSCG00000015037 ENSSSCG00000009002 ENSSSCG00000007440 ENSSSCG00000014725 ENSSSCG00000013916 ENSSSCG00000006416 ENSSSCG00000025133 ENSSSCG00000013655 ENSSSCG00000007978 ENSSSCG00000004012 ENSSSCG00000015652 ENSSSCG00000008087 ENSSSCG00000008088 ENSSSCG00000023150 ENSSSCG00000003017 ENSSSCG00000006862	1475	52	7030	1.6498	0.262127	35.4088	ENSSSCG00000014117,TGFB3,IL18,TLR2,CD40,HBB,COMP,ACKR1,ITGB2,ICAM1,ENSSSCG00000007978,THBS2,IL10,IL1B2,IL1B1,ENSSSCG00000023150,TGFB1,VCAM1
ssc05146	Amoebiasis	31	0.820106	0.034379	ENSSSCG00000007754 ENSSSCG00000015326 ENSSSCG00000002385 ENSSSCG00000017044 ENSSSCG00000012981 ENSSSCG00000009002 ENSSSCG00000017991 ENSSSCG00000002965 ENSSSCG00000016034 ENSSSCG00000003909 ENSSSCG00000005751 ENSSSCG00000003835 ENSSSCG00000013667 ENSSSCG00000001011 ENSSSCG00000009545 ENSSSCG00000009544 ENSSSCG00000003017 ENSSSCG00000002294 ENSSSCG00000011377 ENSSSCG00000004890 ENSSSCG00000013771 …	1475	104	7030	1.42066	0.268507	37.1288	ENSSSCG00000007754,COL1A2,TGFB3,IL12B,RELA,TLR2,PIK3R5,ACTN4,COL3A1,ENSSSCG00000003909,COL5A1,C8A,COL5A3,SERPINB1,COL4A2,COL4A1,TGFB1,ARG2,LAMB2,SERPINB2,PRKACA,GNAS,COL11A2,ITGB2,FN1,SERPINB8,VCL,IL10,IL1B2,IL1B1,COL4A6
ssc04915	Estrogen signaling pathway	29	0.767196	0.0349575	ENSSSCG00000016520 ENSSSCG00000008578 ENSSSCG00000022545 ENSSSCG00000006753 ENSSSCG00000001518 ENSSSCG00000007334 ENSSSCG00000014362 ENSSSCG00000006393 ENSSSCG00000025777 ENSSSCG00000017991 ENSSSCG00000002535 ENSSSCG00000003909 ENSSSCG00000005015 ENSSSCG00000002274 ENSSSCG00000030368 ENSSSCG00000013501 ENSSSCG00000013263 ENSSSCG00000001242 ENSSSCG00000000175 ENSSSCG00000022126 ENSSSCG00000030839 …	1475	96	7030	1.43976	0.265369	37.6267	CREB3L2,ADCY3,CALM3,NRAS,ITPR3,SRC,HBEGF,KCNJ9,ESR1,PIK3R5,ENSSSCG00000002535,ENSSSCG00000003909,SOS2,HSPA2,HSP70.2,CREB3L3,CREB3L1,GABBR1,ENSSSCG00000000175,ENSSSCG00000022126,JUN,NOS3,AKT3,KCNJ5,PRKACA,GNAS,MMP9,FOS,ESR2
ssc04151	PI3K-Akt signaling pathway	83	2.19577	0.0354838	ENSSSCG00000014117 ENSSSCG00000016830 ENSSSCG00000001695 ENSSSCG00000022226 ENSSSCG00000005965 ENSSSCG00000014441 ENSSSCG00000002535 ENSSSCG00000013888 ENSSSCG00000027331 ENSSSCG00000005494 ENSSSCG00000001654 ENSSSCG00000015508 ENSSSCG00000009657 ENSSSCG00000017284 ENSSSCG00000030516 ENSSSCG00000004012 ENSSSCG00000013501 ENSSSCG00000017139 ENSSSCG00000006161 ENSSSCG00000007507 ENSSSCG00000013263 …	1475	326	7030	1.21346	0.262069	38.0763	ENSSSCG00000014117,PRLR,ENSSSCG00000001695,FASLG,MYC,ENSSSCG00000014441,ENSSSCG00000002535,JAK3,COL6A3,ENSSSCG00000005494,PPP2R5D,TNR,PPP2R2A,GH1,ENSSSCG00000030516,THBS2,CREB3L3,ENSSSCG00000017139,IL7,PCK1,CREB3L1,ENSSSCG00000005733,ENSSSCG00000022126,LAMB2,VEGFC,FN1,IL4,COL6A2,PIK3AP1,CSF1,ENSSSCG00000022111,SPP1,IBSP,COL4A6,CREB3L2,MCL1,COL1A2,FGFR1,PPP2R5A,INSR,OSMR,NRAS,TLR2,RELA,JAK2,ANGPT4…
ssc05202	Transcriptional misregulation in cancer	43	1.13757	0.0355128	ENSSSCG00000017466 ENSSSCG00000002283 ENSSSCG00000007754 ENSSSCG00000025551 ENSSSCG00000012638 ENSSSCG00000012981 ENSSSCG00000005965 ENSSSCG00000014441 ENSSSCG00000011081 ENSSSCG00000000727 ENSSSCG00000004812 ENSSSCG00000030798 ENSSSCG00000017428 ENSSSCG00000026778 ENSSSCG00000008388 ENSSSCG00000005385 ENSSSCG00000020919 ENSSSCG00000013457 ENSSSCG00000001778 ENSSSCG00000028739 ENSSSCG00000022270 …	1475	154	7030	1.33079	0.255817	38.1011	CCR7,FUT8,ENSSSCG00000007754,ENSSSCG00000025551,GRIA3,RELA,MYC,ENSSSCG00000014441,BMI1,ENSSSCG00000000727,IGF1R,FUS,JUP,ENSSSCG00000026778,REL,NR4A3,MLF1,DOT1L,ENSSSCG00000001778,CEBPB,KLF3,ENSSSCG00000028221,PML,ENSSSCG00000030095,RARA,KDM6A,JMJD1C,NFKBIZ,NCOR1,CD40,ELANE,ENSSSCG00000024816,DDIT3,MMP9,ENSSSCG00000012238,ENSSSCG00000027722,ETV6,ENSSSCG00000022111,FOXO1,SIN3A,MMP3,PLAU,PLAT
ssc00061	Fatty acid biosynthesis	7	0.185185	0.0371151	ENSSSCG00000014272 ENSSSCG00000013536 ENSSSCG00000029944 ENSSSCG00000017694 ENSSSCG00000000031 ENSSSCG00000016223 ENSSSCG00000012583	1475	13	7030	2.56636	0.25953	39.4514	ENSSSCG00000014272,ACSBG2,ENSSSCG00000029944,ACACA,MCAT,ACSL3,ENSSSCG00000012583
ssc00460	Cyanoamino acid metabolism	5	0.132275	0.0391176	ENSSSCG00000017883 ENSSSCG00000022116 ENSSSCG00000010055 ENSSSCG00000010056 ENSSSCG00000021493	1475	7	7030	3.40436	0.265409	41.1007	GGT6,ENSSSCG00000022116,GGT5,GGT1,ENSSSCG00000021493
ssc01100	Metabolic pathways	270	7.14286	0.0422196	ENSSSCG00000024778 ENSSSCG00000025109 ENSSSCG00000002283 ENSSSCG00000018065 ENSSSCG00000024673 ENSSSCG00000018069 ENSSSCG00000012347 ENSSSCG00000005688 ENSSSCG00000012926 ENSSSCG00000008374 ENSSSCG00000003139 ENSSSCG00000016093 ENSSSCG00000017883 ENSSSCG00000007507 ENSSSCG00000001245 ENSSSCG00000009705 ENSSSCG00000002296 ENSSSCG00000005276 ENSSSCG00000018075 ENSSSCG00000002294 ENSSSCG00000008650 …	1475	1175	7030	1.09519	0.277228	43.5737	CYP4A24,ENSSSCG00000025109,FUT8,ND1,NME1,ND2,ALAS2,PTGES,ENSSSCG00000012926,ENSSSCG00000008374,BCAT2,ENSSSCG00000016093,GGT6,PCK1,ZNRD1,ENSSSCG00000009705,RDH11,RFK,COX1,ARG2,ALLC,COX2,AK7,ENSSSCG00000025703,CH242-227L8.1,ACSL3,B4GALT1,AADAT,PLCD1,ENSSSCG00000022116,ENSSSCG00000023098,ACSS1,HEXA,ENSSSCG00000004703,FAH,ENSSSCG00000027031,OGDH,HPGDS,ATP6V0D2,ND4L,ND4,XDH,COX3,ATP6,ND3,DOLK,ATP8,ENS…
ssc04612	Antigen processing and presentation	21	0.555556	0.0470074	ENSSSCG00000001469 ENSSSCG00000001507 ENSSSCG00000010948 ENSSSCG00000013901 ENSSSCG00000002535 ENSSSCG00000020893 ENSSSCG00000001611 ENSSSCG00000002274 ENSSSCG00000001453 ENSSSCG00000001470 ENSSSCG00000001600 ENSSSCG00000004700 ENSSSCG00000030368 ENSSSCG00000001455 ENSSSCG00000001457 ENSSSCG00000022941 ENSSSCG00000025593 ENSSSCG00000001456 ENSSSCG00000006648 ENSSSCG00000002004 ENSSSCG00000021331	1475	66	7030	1.51649	0.297484	47.2029	SLA-DMB,TAPBP,CTSL,IFI30,ENSSSCG00000002535,TAP1,ENSSSCG00000001611,HSPA2,SLA-DRA,HLA-DMA,ENSSSCG00000001600,PDIA3,HSP70.2,SLA-DRB1,SLA-DQB1,ENSSSCG00000022941,ENSSSCG00000025593,SLA-DQA,CTSS,PSME2,ENSSSCG00000021331
ssc04672	Intestinal immune network for IgA production	15	0.396825	0.0511072	ENSSSCG00000017330 ENSSSCG00000001469 ENSSSCG00000022246 ENSSSCG00000009051 ENSSSCG00000007440 ENSSSCG00000010414 ENSSSCG00000001453 ENSSSCG00000014282 ENSSSCG00000001470 ENSSSCG00000015652 ENSSSCG00000001455 ENSSSCG00000000667 ENSSSCG00000001457 ENSSSCG00000001456 ENSSSCG00000003017	1475	43	7030	1.66259	0.312769	50.1377	MAP3K14,SLA-DMB,ENSSSCG00000022246,IL15,CD40,CXCL12,SLA-DRA,IL4,HLA-DMA,IL10,SLA-DRB1,AICDA,SLA-DQB1,SLA-DQA,TGFB1
ssc04913	Ovarian steroidogenesis	17	0.449735	0.0532477	ENSSSCG00000010404 ENSSSCG00000008578 ENSSSCG00000001906 ENSSSCG00000013564 ENSSSCG00000026109 ENSSSCG00000030900 ENSSSCG00000004812 ENSSSCG00000013771 ENSSSCG00000007520 ENSSSCG00000030168 ENSSSCG00000021940 ENSSSCG00000021406 ENSSSCG00000010591 ENSSSCG00000009759 ENSSSCG00000029084 ENSSSCG00000013328 ENSSSCG00000000175	1475	51	7030	1.5887	0.317293	51.6094	ALOX5,ADCY3,CYP1A1,INSR,STAR,LDLR,IGF1R,PRKACA,GNAS,CYP19A1,CYP2J34,ENSSSCG00000021406,CYP17A1,SCARB1,FSHR,FSHB,ENSSSCG00000000175
ssc04668	TNF signaling pathway	31	0.820106	0.0546187	ENSSSCG00000016520 ENSSSCG00000022208 ENSSSCG00000012981 ENSSSCG00000017991 ENSSSCG00000003909 ENSSSCG00000000242 ENSSSCG00000013501 ENSSSCG00000009996 ENSSSCG00000028739 ENSSSCG00000013263 ENSSSCG00000001952 ENSSSCG00000006862 ENSSSCG00000030839 ENSSSCG00000017330 ENSSSCG00000004154 ENSSSCG00000002525 ENSSSCG00000010872 ENSSSCG00000009051 ENSSSCG00000024816 ENSSSCG00000008977 ENSSSCG00000007436 …	1475	108	7030	1.36805	0.317826	52.5307	CREB3L2,TNFRSF1B,RELA,PIK3R5,ENSSSCG00000003909,CH242-185F9.2,CREB3L3,LIF,CEBPB,CREB3L1,NFKBIA,VCAM1,JUN,MAP3K14,TNFAIP3,TRAF3,AKT3,IL15,ENSSSCG00000024816,CXCL10,MMP9,ICAM1,IL1B2,IL1B1,CSF1,CXCL2,CCL20,FOS,MMP3,RIPK1,BIRC2
ssc04330	Notch signaling pathway	15	0.396825	0.0610294	ENSSSCG00000007067 ENSSSCG00000006709 ENSSSCG00000023899 ENSSSCG00000009761 ENSSSCG00000013145 ENSSSCG00000024621 ENSSSCG00000006385 ENSSSCG00000002555 ENSSSCG00000000068 ENSSSCG00000029254 ENSSSCG00000022932 ENSSSCG00000014019 ENSSSCG00000007572 ENSSSCG00000027516 ENSSSCG00000023228	1475	44	7030	1.62481	0.342185	56.6277	JAG1,NOTCH2,ENSSSCG00000023899,ENSSSCG00000009761,DTX4,KAT2B,NCSTN,JAG2,EP300,ENSSSCG00000029254,SNW1,MAML1,LFNG,ENSSSCG00000027516,NUMBL
ssc05211	Renal cell carcinoma	20	0.529101	0.0626452	ENSSSCG00000030839 ENSSSCG00000001695 ENSSSCG00000002385 ENSSSCG00000009048 ENSSSCG00000006753 ENSSSCG00000010872 ENSSSCG00000016494 ENSSSCG00000017991 ENSSSCG00000008443 ENSSSCG00000003909 ENSSSCG00000010095 ENSSSCG00000011843 ENSSSCG00000005015 ENSSSCG00000000068 ENSSSCG00000030520 ENSSSCG00000005096 ENSSSCG00000001963 ENSSSCG00000014878 ENSSSCG00000003017 ENSSSCG00000026635	1475	64	7030	1.48941	0.343286	57.6074	JUN,ENSSSCG00000001695,TGFB3,GAB1,NRAS,AKT3,BRAF,PIK3R5,EPAS1,ENSSSCG00000003909,CRKL,PAK2,SOS2,EP300,ENSSSCG00000030520,HIF1A,EGLN3,PAK1,TGFB1,ENSSSCG00000026635
ssc05145	Toxoplasmosis	32	0.846561	0.0660864	ENSSSCG00000001469 ENSSSCG00000002385 ENSSSCG00000017044 ENSSSCG00000005215 ENSSSCG00000012981 ENSSSCG00000009002 ENSSSCG00000017991 ENSSSCG00000003909 ENSSSCG00000017403 ENSSSCG00000016057 ENSSSCG00000002274 ENSSSCG00000001470 ENSSSCG00000030368 ENSSSCG00000027855 ENSSSCG00000003017 ENSSSCG00000013648 ENSSSCG00000001952 ENSSSCG00000010404 ENSSSCG00000015085 ENSSSCG00000010872 ENSSSCG00000007440 …	1475	114	7030	1.33785	0.352436	59.6261	SLA-DMB,TGFB3,IL12B,JAK2,RELA,TLR2,PIK3R5,ENSSSCG00000003909,STAT3,STAT1,HSPA2,HLA-DMA,HSP70.2,SOCS1,TGFB1,TYK2,NFKBIA,ALOX5,IL10RA,AKT3,CD40,LAMB2,LDLR,ENSSSCG00000003809,SLA-DRA,XIAP,IL10,SLA-DRB1,SLA-DQB1,LY96,SLA-DQA,BIRC2
ssc05169	Epstein-Barr virus infection	49	1.2963	0.0734232	ENSSSCG00000001703 ENSSSCG00000009761 ENSSSCG00000017366 ENSSSCG00000005965 ENSSSCG00000012981 ENSSSCG00000017991 ENSSSCG00000007356 ENSSSCG00000006691 ENSSSCG00000022507 ENSSSCG00000003909 ENSSSCG00000015424 ENSSSCG00000017403 ENSSSCG00000013888 ENSSSCG00000024777 ENSSSCG00000002274 ENSSSCG00000030368 ENSSSCG00000005852 ENSSSCG00000022932 ENSSSCG00000002433 ENSSSCG00000009401 ENSSSCG00000013648 …	1475	188	7030	1.24223	0.377572	63.6368	NFKBIE,ENSSSCG00000009761,ENSSSCG00000017366,MYC,RELA,PIK3R5,PLCG1,POLR3C,POLR2H,ENSSSCG00000003909,PSMC2,STAT3,JAK3,HDAC4,HSPA2,HSP70.2,ENTPD8,SNW1,PSMC1,RB1,TYK2,NFKBIA,NUP214,JUN,CD44,ENSSSCG00000028278,MAP3K14,TNFAIP3,RELB,TRAF3,ENSSSCG00000011494,IL10RA,PSMD14,ENSSSCG00000002688,AKT3,CD40,ENSSSCG00000012839,ENSSSCG00000003809,PSMD8,PRKACA,ENTPD3,ICAM1,EP300,IL10,POLR2I,ENTPD1,ENSSSCG00000022…
ssc05166	HTLV-I infection	63	1.66667	0.0773349	ENSSSCG00000008578 ENSSSCG00000012967 ENSSSCG00000005965 ENSSSCG00000017406 ENSSSCG00000013888 ENSSSCG00000010137 ENSSSCG00000006164 ENSSSCG00000015235 ENSSSCG00000026635 ENSSSCG00000006862 ENSSSCG00000030839 ENSSSCG00000017330 ENSSSCG00000027575 ENSSSCG00000005132 ENSSSCG00000020899 ENSSSCG00000009051 ENSSSCG00000007606 ENSSSCG00000011106 ENSSSCG00000013655 ENSSSCG00000000068 ENSSSCG00000001453 …	1475	250	7030	1.20106	0.387241	65.6213	ADCY3,FOSL1,MYC,STAT5A,JAK3,RANBP1,WNT8B,ETS1,ENSSSCG00000026635,VCAM1,JUN,MAP3K14,RELB,CDKN2B,CDC16,IL15,TRRAP,CREM,ICAM1,EP300,SLA-DRA,WNT3A,XIAP,SLA-DRB1,SLA-DQB1,SLA-DQA,CDC23,ENSSSCG00000022111,NRP1,ZFP36,TLN1,SMAD3,TGFB3,SLA-DMB,NRAS,FZD4,RELA,ENSSSCG00000000727,PIK3R5,ENSSSCG00000003909,HLA-DMA,ENSSSCG00000028056,NFATC2,EGR1,TGFB1,RB1,MAP3K1,ENSSSCG00000000175,NFKBIA,SRF,AKT3,CD40,ENSSSCG0…
ssc04975	Fat digestion and absorption	12	0.31746	0.0818554	ENSSSCG00000025543 ENSSSCG00000010023 ENSSSCG00000014861 ENSSSCG00000009759 ENSSSCG00000010659 ENSSSCG00000009179 ENSSSCG00000010291 ENSSSCG00000016746 ENSSSCG00000008453 ENSSSCG00000005423 ENSSSCG00000015068 ENSSSCG00000003496	1475	34	7030	1.68215	0.39881	67.7898	FABP2,PLA2G3,MOGAT2,SCARB1,PNLIPRP1,MTTP,PLA2G12B,NPC1L1,ABCG8,ENSSSCG00000005423,APOA4,PLA2G2F
ssc00860	Porphyrin and chlorophyll metabolism	12	0.31746	0.0818554	ENSSSCG00000030074 ENSSSCG00000016312 ENSSSCG00000016756 ENSSSCG00000016303 ENSSSCG00000012347 ENSSSCG00000016308 ENSSSCG00000024213 ENSSSCG00000011700 ENSSSCG00000003922 ENSSSCG00000007739 ENSSSCG00000008935 ENSSSCG00000027031	1475	34	7030	1.68215	0.39881	67.7898	ENSSSCG00000030074,ENSSSCG00000016312,BLVRA,ENSSSCG00000016303,ALAS2,ENSSSCG00000016308,ENSSSCG00000024213,CP,UROD,GUSB,ENSSSCG00000008935,ENSSSCG00000027031
ssc04978	Mineral absorption	14	0.37037	0.0842128	ENSSSCG00000015302 ENSSSCG00000025267 ENSSSCG00000011640 ENSSSCG00000006391 ENSSSCG00000028203 ENSSSCG00000003153 ENSSSCG00000027157 ENSSSCG00000010036 ENSSSCG00000003045 ENSSSCG00000021581 ENSSSCG00000025049 ENSSSCG00000006740 ENSSSCG00000023103 ENSSSCG00000012606	1475	42	7030	1.5887	0.401582	68.8698	ENSSSCG00000015302,ENSSSCG00000025267,TF,ATP1A2,ICA,FTL,ENSSSCG00000027157,SLC5A1,ATP1A3,CLCN2,CYBRD1,ATP1A1,ENSSSCG00000023103,ATP1B4
ssc04060	Cytokine-cytokine receptor interaction	56	1.48148	0.0871321	ENSSSCG00000016830 ENSSSCG00000021647 ENSSSCG00000011322 ENSSSCG00000001695 ENSSSCG00000022226 ENSSSCG00000017044 ENSSSCG00000014441 ENSSSCG00000016113 ENSSSCG00000014198 ENSSSCG00000000271 ENSSSCG00000010965 ENSSSCG00000006161 ENSSSCG00000026324 ENSSSCG00000015874 ENSSSCG00000022126 ENSSSCG00000017721 ENSSSCG00000015037 ENSSSCG00000015085 ENSSSCG00000013894 ENSSSCG00000009051 ENSSSCG00000015770 …	1475	221	7030	1.2077	0.406346	70.1608	PRLR,EDA,CCR1,ENSSSCG00000001695,FASLG,IL12B,ENSSSCG00000014441,BMPR2,TSLP,AMHR2,CCL21,IL7,CRLF2,ACVR1,ENSSSCG00000022126,CCL8,IL18,IL10RA,IL12RB1,IL15,VEGFC,CXCL10,IL4,IL10,TNFSF10,CSF1,CCL4,CCR7,TGFB3,TNFRSF1B,ENSSSCG00000016850,OSMR,ENSSSCG00000016183,CXCL12,ENSSSCG00000024408,TNFRSF11B,ENSSSCG00000000243,CSF2RB,PPBP,LIF,IL21,TGFB1,IL1A,IL18RAP,CD40,FLT4,TNFSF11,CCL3L1,CXCR6,IL1B2,ACVR1B,RELT,…
ssc04530	Tight junction	36	0.952381	0.0873869	ENSSSCG00000024230 ENSSSCG00000016543 ENSSSCG00000006753 ENSSSCG00000018005 ENSSSCG00000007334 ENSSSCG00000002965 ENSSSCG00000009657 ENSSSCG00000011747 ENSSSCG00000016752 ENSSSCG00000017987 ENSSSCG00000004854 ENSSSCG00000015051 ENSSSCG00000002029 ENSSSCG00000023743 ENSSSCG00000027206 ENSSSCG00000008250 ENSSSCG00000004018 ENSSSCG00000006767 ENSSSCG00000028355 ENSSSCG00000006564 ENSSSCG00000022175 …	1475	134	7030	1.28045	0.401183	70.2711	MYL9,ENSSSCG00000016543,NRAS,MYH1,SRC,ACTN4,PPP2R2A,CLDN11,MYL7,MYH10,ENSSSCG00000004854,CLDN25,MYH7,CLDN6,PARD6B,ENSSSCG00000008250,AFDN,MAGI3,ACTG1,RAB13,MYH15,PPP2CB,TJP3,AKT3,PRKCE,CLDN16,CLDN5,CLDN8,MYH9,MYH2,ENSSSCG00000003692,MPDZ,ENSSSCG00000004199,MYH13,ENSSSCG00000006508,CLDN4
ssc04145	Phagosome	39	1.03175	0.0879991	ENSSSCG00000014117 ENSSSCG00000006138 ENSSSCG00000007754 ENSSSCG00000001469 ENSSSCG00000010334 ENSSSCG00000009002 ENSSSCG00000010948 ENSSSCG00000017300 ENSSSCG00000010336 ENSSSCG00000012229 ENSSSCG00000006350 ENSSSCG00000029077 ENSSSCG00000001470 ENSSSCG00000016027 ENSSSCG00000004012 ENSSSCG00000000293 ENSSSCG00000009759 ENSSSCG00000006648 ENSSSCG00000001401 ENSSSCG00000008056 ENSSSCG00000011114 …	1475	147	7030	1.26448	0.397477	70.5345	ENSSSCG00000014117,ATP6V0D2,ENSSSCG00000007754,SLA-DMB,SFTPD,TLR2,CTSL,MRC2,SFTPA1,CYBB,FCGR2B,ENSSSCG00000029077,HLA-DMA,ITGAV,THBS2,ITGA5,SCARB1,CTSS,ATP6V1G2,ATP6V0C,ENSSSCG00000011114,TCIRG1,C1R,CD209,ACTG1,COMP,TAP1,ITGB2,ATP6V0E1,TLR6,SLA-DRA,SLA-DRB1,SLA-DQB1,SLA-DQA,ENSSSCG00000025593,LAMP1,ATP6V1B1,FCAR,M6PR
ssc04142	Lysosome	32	0.846561	0.0883337	ENSSSCG00000006138 ENSSSCG00000021340 ENSSSCG00000013720 ENSSSCG00000014924 ENSSSCG00000017087 ENSSSCG00000010948 ENSSSCG00000007739 ENSSSCG00000023080 ENSSSCG00000001770 ENSSSCG00000025034 ENSSSCG00000010281 ENSSSCG00000006648 ENSSSCG00000027368 ENSSSCG00000008056 ENSSSCG00000030174 ENSSSCG00000007522 ENSSSCG00000012890 ENSSSCG00000008769 ENSSSCG00000008980 ENSSSCG00000008867 ENSSSCG00000012970 …	1475	117	7030	1.30355	0.392893	70.6776	ATP6V0D2,ENSSSCG00000021340,ENSSSCG00000013720,CTSC,GM2A,CTSL,GUSB,TPP1,CTSH,LAPTM5,PSAP,CTSS,ENSSSCG00000027368,ATP6V0C,AP3S2,CTSZ,TCIRG1,ENSSSCG00000008769,SCARB2,ENSSSCG00000008867,CTSW,GLA,ENSSSCG00000017156,LAMP3,LAMP1,LIPA,HEXA,M6PR,NPC1,LAPTM4B,ENSSSCG00000012731,IGF2R
ssc04152	AMPK signaling pathway	32	0.846561	0.0883337	ENSSSCG00000016520 ENSSSCG00000015599 ENSSSCG00000013564 ENSSSCG00000017694 ENSSSCG00000009661 ENSSSCG00000017991 ENSSSCG00000004812 ENSSSCG00000016858 ENSSSCG00000003909 ENSSSCG00000001654 ENSSSCG00000009657 ENSSSCG00000017139 ENSSSCG00000013501 ENSSSCG00000029944 ENSSSCG00000007507 ENSSSCG00000013263 ENSSSCG00000013600 ENSSSCG00000005733 ENSSSCG00000011133 ENSSSCG00000024872 ENSSSCG00000009245 …	1475	117	7030	1.30355	0.392893	70.6776	CREB3L2,PPP2R5A,INSR,ACACA,ADRA1A,PIK3R5,IGF1R,PRKAA1,ENSSSCG00000003909,PPP2R5D,PPP2R2A,ENSSSCG00000017139,CREB3L3,ENSSSCG00000029944,PCK1,CREB3L1,RAB11B,ENSSSCG00000005733,PFKFB3,CPT1C,SCD5,ENSSSCG00000026382,PFKL,PPP2CB,AKT3,GYS2,IRS1,FOXO3,TSC2,FOXO1,ENSSSCG00000022301,ENSSSCG00000017933
ssc04520	Adherens junction	21	0.555556	0.0912352	ENSSSCG00000004018 ENSSSCG00000015124 ENSSSCG00000028355 ENSSSCG00000004952 ENSSSCG00000015815 ENSSSCG00000003577 ENSSSCG00000013174 ENSSSCG00000013564 ENSSSCG00000007334 ENSSSCG00000007469 ENSSSCG00000017142 ENSSSCG00000004812 ENSSSCG00000002965 ENSSSCG00000000504 ENSSSCG00000010313 ENSSSCG00000000068 ENSSSCG00000004854 ENSSSCG00000010638 ENSSSCG00000003090 ENSSSCG00000022126 ENSSSCG00000008250	1475	71	7030	1.40969	0.397514	71.8917	AFDN,PVRL1,ACTG1,SMAD3,FGFR1,WASF2,CTNND1,INSR,SRC,PTPN1,BAIAP2,IGF1R,ACTN4,PTPRB,VCL,EP300,ENSSSCG00000004854,TCF7L2,NECTIN2,ENSSSCG00000022126,ENSSSCG00000008250
ssc04320	Dorso-ventral axis formation	10	0.26455	0.0936677	ENSSSCG00000016981 ENSSSCG00000006709 ENSSSCG00000005015 ENSSSCG00000023899 ENSSSCG00000024152 ENSSSCG00000015235 ENSSSCG00000001808 ENSSSCG00000022126 ENSSSCG00000014959 ENSSSCG00000030228	1475	27	7030	1.76522	0.400354	72.8736	CPEB4,NOTCH2,SOS2,ENSSSCG00000023899,ETV6,ETS1,CPEB1,ENSSSCG00000022126,PIWIL4,PIWIL2
ssc05152	Tuberculosis	45	1.19048	0.0947779	ENSSSCG00000006138 ENSSSCG00000000769 ENSSSCG00000022545 ENSSSCG00000007754 ENSSSCG00000001469 ENSSSCG00000002385 ENSSSCG00000017753 ENSSSCG00000017044 ENSSSCG00000007334 ENSSSCG00000009002 ENSSSCG00000005215 ENSSSCG00000012981 ENSSSCG00000017300 ENSSSCG00000016057 ENSSSCG00000006350 ENSSSCG00000001470 ENSSSCG00000001600 ENSSSCG00000014338 ENSSSCG00000028739 ENSSSCG00000006648 ENSSSCG00000003017 …	1475	174	7030	1.23261	0.398629	73.3111	ATP6V0D2,BID,CALM3,ENSSSCG00000007754,SLA-DMB,TGFB3,KSR1,IL12B,SRC,TLR2,JAK2,RELA,MRC2,STAT1,FCGR2B,HLA-DMA,ENSSSCG00000001600,HSPA9,CEBPB,CTSS,TGFB1,ATP6V0C,IL1A,TCIRG1,CD209,SPHK1,IL18,IL10RA,AKT3,PLK3,ENSSSCG00000024816,ENSSSCG00000003809,ITGB2,ENSSSCG00000001611,EP300,TLR6,SLA-DRA,IL10,IL1B2,SLA-DRB1,SLA-DQB1,IL1B1,SLA-DQA,ENSSSCG00000022941,LAMP1
ssc04066	HIF-1 signaling pathway	28	0.740741	0.0973573	ENSSSCG00000001695 ENSSSCG00000013564 ENSSSCG00000012981 ENSSSCG00000007198 ENSSSCG00000025698 ENSSSCG00000017991 ENSSSCG00000007356 ENSSSCG00000004812 ENSSSCG00000012229 ENSSSCG00000017403 ENSSSCG00000003909 ENSSSCG00000000694 ENSSSCG00000014048 ENSSSCG00000011133 ENSSSCG00000022126 ENSSSCG00000026635 ENSSSCG00000016450 ENSSSCG00000011640 ENSSSCG00000028203 ENSSSCG00000010872 ENSSSCG00000002688 …	1475	101	7030	1.3213	0.401865	74.3025	ENSSSCG00000001695,INSR,RELA,ANGPT4,SERPINE1,PIK3R5,PLCG1,IGF1R,CYBB,STAT3,ENSSSCG00000003909,ENSSSCG00000000694,HK3,PFKFB3,ENSSSCG00000022126,ENSSSCG00000026635,NOS3,TF,ICA,AKT3,ENSSSCG00000002688,TIMP1,EP300,HIF1A,ENSSSCG00000022111,EGLN3,EPO,ENSSSCG00000022301
ssc00260	Glycine serine and threonine metabolism	12	0.31746	0.0977407	ENSSSCG00000022116 ENSSSCG00000023142 ENSSSCG00000004672 ENSSSCG00000022795 ENSSSCG00000005349 ENSSSCG00000012347 ENSSSCG00000017781 ENSSSCG00000006717 ENSSSCG00000021493 ENSSSCG00000017383 ENSSSCG00000014110 ENSSSCG00000010517	1475	35	7030	1.63409	0.397805	74.4469	ENSSSCG00000022116,GAMT,GATM,ENSSSCG00000022795,GRHPR,ALAS2,PIPOX,PHGDH,ENSSSCG00000021493,AOC3,DMGDH,PGAM1
ssc05231	Choline metabolism in cancer	27	0.714286	0.0997258	ENSSSCG00000003577 ENSSSCG00000006753 ENSSSCG00000012308 ENSSSCG00000017991 ENSSSCG00000007356 ENSSSCG00000008140 ENSSSCG00000003909 ENSSSCG00000005015 ENSSSCG00000005738 ENSSSCG00000005733 ENSSSCG00000005425 ENSSSCG00000022126 ENSSSCG00000017615 ENSSSCG00000030839 ENSSSCG00000010872 ENSSSCG00000014276 ENSSSCG00000009432 ENSSSCG00000008040 ENSSSCG00000012889 ENSSSCG00000013639 ENSSSCG00000009431 …	1475	97	7030	1.32665	0.399056	75.1827	WASF2,NRAS,DGKK,PIK3R5,PLCG1,SLC5A7,ENSSSCG00000003909,SOS2,RALGDS,ENSSSCG00000005733,SLC44A1,ENSSSCG00000022126,DGKE,JUN,AKT3,SLC22A5,ENSSSCG00000009432,TSC2,CHKA,SLC44A2,DGKH,HIF1A,FOS,SLC22A2,ENSSSCG00000004041,PLD1,ENSSSCG00000022301
